# Supplementary material for: Probabilistic inference of epigenetic age acceleration from cellular dynamics
Source: Nat Aging. 2024 Sep 23;4(10):1493–507. doi: 10.1038/s43587-024-00700-5 (PMC11485233; doi:10.1038/s43587-024-00700-5)
Supplement: Supplementary file 3 — Supplementary Tables Supplementary Table 1. Association analysis results for continuous phenotypes estimated using linear regression models. Supplementary Table 2. Association analysis results for self-reported disease phenotype estimated using logistic regression models. Supplementary Table 3. Association analysis results for all-cause mortality estimated using Cox proportional hazards models. Supplementary Table 4. Summary statistics of the genomic risk loci showing genome-wide significant level of association with acceleration. P values shown here are unadjusted and two-tailed. Supplementary Table 5. Lead SNPs associated with acceleration, analyzed on the FUMA platform. P values shown here are unadjusted and two-tailed. Supplementary Table 6. GWAS catalog look up results after distance-based (±500 kb) and LD (r2 > 0.1) pruning. Supplementary Table 7. acceleration and bias measure from training data (GS set1). [file 43587_2024_700_MOESM3_ESM.xlsx]

## Sheet: Association-continuous
Supplementary Table 1. Association analysis results for continuous phenotypes estimated using linear regression models
phenotype	model	measure	Coef	lowerCI	upperCI	pval	FDR_pval	significant
Cigeratte Smoking	Basic model	Hannum	0.0112731	-0.00466032	0.0272065	0.16552	0.232432	FALSE
Cigeratte Smoking	Basic model	Horvath	0.00941082	-0.00654616	0.0253678	0.247698	0.325524	FALSE
Cigeratte Smoking	Basic model	GrimAge	0.0832152	0.067399	0.0990314	7.43038e-25	4.90405e-23	TRUE
Cigeratte Smoking	Basic model	PhenoAge	0.0360004	0.0199855	0.0520152	1.05901e-05	4.11145e-05	TRUE
Cigeratte Smoking	Basic model	Acceleration	0.0612765	0.0447114	0.0778416	4.34414e-13	1.43357e-11	TRUE
Cigeratte Smoking	Basic model	Bias	-0.0297203	-0.046064	-0.0133765	0.000365848	0.000965839	TRUE
Alcohol	Basic model	Hannum	-0.0171848	-0.0326906	-0.00167903	0.0298433	0.0480404	TRUE
Alcohol	Basic model	Horvath	-0.0189014	-0.034428	-0.00337488	0.017037	0.0303902	TRUE
Alcohol	Basic model	GrimAge	-0.0125526	-0.0280003	0.00289513	0.111233	0.163142	FALSE
Alcohol	Basic model	PhenoAge	-0.00825626	-0.0238503	0.00733775	0.299385	0.372571	FALSE
Alcohol	Basic model	Acceleration	0.00996283	-0.006162	0.0260877	0.225885	0.304254	FALSE
Alcohol	Basic model	Bias	-0.0405102	-0.0564013	-0.0246191	5.8958e-07	3.89123e-06	TRUE
BMI	Basic model	Hannum	-0.00331944	-0.0186373	0.0119984	0.671014	0.750626	FALSE
BMI	Basic model	Horvath	0.000861188	-0.0144791	0.0162015	0.91238	0.940892	FALSE
BMI	Basic model	GrimAge	-0.00375324	-0.0190055	0.011499	0.629572	0.728054	FALSE
BMI	Basic model	PhenoAge	0.0192666	0.00386197	0.0346712	0.0142362	0.0260998	TRUE
BMI	Basic model	Acceleration	0.011412	-0.00452413	0.0273481	0.160442	0.230199	FALSE
BMI	Basic model	Bias	0.00297635	-0.0127355	0.0186882	0.71041	0.765602	FALSE
Sodium	Basic model	Hannum	-0.0360478	-0.0516552	-0.0204405	6.0206e-06	2.64906e-05	TRUE
Sodium	Basic model	Horvath	-0.0347135	-0.0503452	-0.0190818	1.35227e-05	4.95834e-05	TRUE
Sodium	Basic model	GrimAge	-0.0393557	-0.0548953	-0.023816	6.97151e-07	4.18291e-06	TRUE
Sodium	Basic model	PhenoAge	-0.0407282	-0.0564242	-0.0250322	3.69649e-07	3.15607e-06	TRUE
Sodium	Basic model	Acceleration	0.00950867	-0.00674563	0.025763	0.251541	0.325524	FALSE
Sodium	Basic model	Bias	0.0142349	-0.00178564	0.0302555	0.0815907	0.122386	FALSE
Total Cholesterol	Basic model	Hannum	-0.026578	-0.0415464	-0.0116097	0.000501993	0.00121498	TRUE
Total Cholesterol	Basic model	Horvath	-0.0232189	-0.0382119	-0.00822602	0.0024049	0.0049601	TRUE
Total Cholesterol	Basic model	GrimAge	-0.0240743	-0.0389794	-0.00916914	0.00154893	0.00329773	TRUE
Total Cholesterol	Basic model	PhenoAge	-0.0249612	-0.0400193	-0.00990314	0.0011597	0.00255134	TRUE
Total Cholesterol	Basic model	Acceleration	-0.0516761	-0.067237	-0.0361153	7.77673e-11	1.71088e-09	TRUE
Total Cholesterol	Basic model	Bias	0.0176184	0.00228085	0.0329559	0.024361	0.0423111	TRUE
HDL Cholesterol	Basic model	Hannum	-0.0133121	-0.0279425	0.00131825	0.0745239	0.114385	FALSE
HDL Cholesterol	Basic model	Horvath	-0.0156476	-0.030299	-0.00099615	0.036331	0.0570915	TRUE
HDL Cholesterol	Basic model	GrimAge	-0.027717	-0.0422803	-0.0131538	0.000191754	0.000575262	TRUE
HDL Cholesterol	Basic model	PhenoAge	-0.0285661	-0.0432763	-0.0138559	0.00014154	0.000467082	TRUE
HDL Cholesterol	Basic model	Acceleration	-0.0290316	-0.0442451	-0.0138181	0.000184354	0.000575262	TRUE
HDL Cholesterol	Basic model	Bias	-0.0291761	-0.0441699	-0.0141823	0.000137178	0.000467082	TRUE
Glucose	Basic model	Hannum	0.0190466	0.0040502	0.0340429	0.0128026	0.0241421	TRUE
Glucose	Basic model	Horvath	0.0195875	0.00456868	0.0346062	0.0105862	0.0210804	TRUE
Glucose	Basic model	GrimAge	0.0194057	0.00447438	0.0343371	0.0108596	0.0210804	TRUE
Glucose	Basic model	PhenoAge	0.0268116	0.0117294	0.0418939	0.000494458	0.00121498	TRUE
Glucose	Basic model	Acceleration	-0.000354549	-0.0159763	0.0152672	0.964517	0.964517	FALSE
Glucose	Basic model	Bias	-0.000425535	-0.0158137	0.0149626	0.956773	0.964517	FALSE
Creatinine	Basic model	Hannum	0.0333082	0.0204377	0.0461788	3.96775e-07	3.15607e-06	TRUE
Creatinine	Basic model	Horvath	0.0333064	0.0204177	0.0461951	4.1251e-07	3.15607e-06	TRUE
Creatinine	Basic model	GrimAge	0.0233181	0.0104954	0.0361407	0.000365664	0.000965839	TRUE
Creatinine	Basic model	PhenoAge	0.0317127	0.018768	0.0446573	1.58529e-06	8.04842e-06	TRUE
Creatinine	Basic model	Acceleration	0.00834046	-0.00506093	0.0217418	0.222524	0.304254	FALSE
Creatinine	Basic model	Bias	0.0225786	0.00936543	0.0357919	0.000811687	0.00184729	TRUE
Urea	Basic model	Hannum	0.0074045	-0.00687391	0.0216829	0.309418	0.372571	FALSE
Urea	Basic model	Horvath	0.00726501	-0.00703414	0.0215642	0.319323	0.376345	FALSE
Urea	Basic model	GrimAge	0.0012573	-0.0129656	0.0154802	0.862438	0.903507	FALSE
Urea	Basic model	PhenoAge	0.0034282	-0.0109306	0.017787	0.639805	0.728054	FALSE
Urea	Basic model	Acceleration	0.00809128	-0.00678961	0.0229722	0.286537	0.363681	FALSE
Urea	Basic model	Bias	-0.00758867	-0.0222542	0.00707691	0.310476	0.372571	FALSE
SIMD	Basic model	Hannum	-0.0180181	-0.0340931	-0.00194318	0.0280309	0.0474369	TRUE
SIMD	Basic model	Horvath	-0.0179145	-0.0340122	-0.00181688	0.0291728	0.0480404	TRUE
SIMD	Basic model	GrimAge	-0.0392166	-0.0552225	-0.0232107	1.58167e-06	8.04842e-06	TRUE
SIMD	Basic model	PhenoAge	-0.0364782	-0.0526334	-0.020323	9.67115e-06	3.98935e-05	TRUE
SIMD	Basic model	Acceleration	-0.0494789	-0.0661952	-0.0327626	6.69436e-09	8.83655e-08	TRUE
SIMD	Basic model	Bias	-0.00302508	-0.0195174	0.0134673	0.719202	0.765602	FALSE
Education Years	Basic model	Hannum	-0.029113	-0.044677	-0.013549	0.000246757	0.000708087	TRUE
Education Years	Basic model	Horvath	-0.0276199	-0.0432066	-0.0120331	0.000515446	0.00121498	TRUE
Education Years	Basic model	GrimAge	-0.0463385	-0.0618291	-0.0308478	4.62786e-09	7.63598e-08	TRUE
Education Years	Basic model	PhenoAge	-0.0403657	-0.0560109	-0.0247205	4.30373e-07	3.15607e-06	TRUE
Education Years	Basic model	Acceleration	-0.0394572	-0.0556606	-0.0232538	1.83087e-06	8.63125e-06	TRUE
Education Years	Basic model	Bias	0.00302377	-0.012956	0.0190035	0.710714	0.765602	FALSE

## Sheet: Association-disease
Supplementary Table 2. Association analysis results for self-reported disease phenotype estimated using logistic regression models
phenotype	model	measure	Coef	lowerCI	upperCI	pval	OR	lower95	upper95	FDR_pval	significant
COPD	Basic model	Hannum	-0.00767632	-0.13969	0.124828	0.909259	0.992353	0.869627	1.13295	0.981325	FALSE
COPD	Basic model	Horvath	-0.000107602	-0.132181	0.132612	0.998727	0.999892	0.876183	1.14181	0.998727	FALSE
COPD	Basic model	GrimAge	0.0757614	-0.060454	0.213697	0.277767	1.07871	0.941337	1.23825	0.692943	FALSE
COPD	Basic model	PhenoAge	0.0217328	-0.109211	0.153638	0.7454	1.02197	0.896541	1.16607	0.922966	FALSE
COPD	Basic model	Acceleration	0.202412	0.0714343	0.325376	0.0015315	1.22435	1.07405	1.38455	0.024504	TRUE
COPD	Basic model	Bias	-0.190085	-0.32422	-0.0557297	0.00549252	0.826889	0.723091	0.945795	0.0659103	TRUE
Heart Disease	Basic model	Hannum	0.0182019	-0.0537061	0.090209	0.619903	1.01837	0.947711	1.0944	0.83368	FALSE
Heart Disease	Basic model	Horvath	0.017067	-0.0552844	0.0895245	0.643943	1.01721	0.946216	1.09365	0.835386	FALSE
Heart Disease	Basic model	GrimAge	0.050429	-0.0235623	0.124623	0.182019	1.05172	0.976713	1.13272	0.582461	FALSE
Heart Disease	Basic model	PhenoAge	0.0488644	-0.0221032	0.120027	0.177585	1.05008	0.978139	1.12753	0.582461	FALSE
Heart Disease	Basic model	Acceleration	0.0717245	-0.0102367	0.15135	0.0809415	1.07436	0.989816	1.1634	0.431688	FALSE
Heart Disease	Basic model	Bias	-0.00122028	-0.0772121	0.0749828	0.97492	0.99878	0.925694	1.07787	0.995663	FALSE
Stroke	Basic model	Hannum	0.0301574	-0.0845952	0.145584	0.60705	1.03062	0.918884	1.15671	0.83368	FALSE
Stroke	Basic model	Horvath	0.0365558	-0.0787289	0.152617	0.535091	1.03723	0.92429	1.16488	0.83368	FALSE
Stroke	Basic model	GrimAge	0.0684955	-0.0499331	0.18799	0.258441	1.0709	0.951293	1.20682	0.692943	FALSE
Stroke	Basic model	PhenoAge	0.0553686	-0.0580811	0.169776	0.340174	1.05693	0.943573	1.18504	0.744974	FALSE
Stroke	Basic model	Acceleration	0.0772003	-0.0542499	0.197525	0.228737	1.08026	0.947195	1.21838	0.686212	FALSE
Stroke	Basic model	Bias	-0.127089	-0.24737	-0.00633358	0.0386468	0.880655	0.780852	0.993686	0.265007	TRUE
High Blood Pressure	Basic model	Hannum	-0.00644022	-0.04945	0.0365733	0.769138	0.99358	0.951753	1.03725	0.922966	FALSE
High Blood Pressure	Basic model	Horvath	-0.00511482	-0.0481552	0.0379307	0.815816	0.994898	0.952986	1.03866	0.955101	FALSE
High Blood Pressure	Basic model	GrimAge	-0.0113162	-0.0551364	0.032507	0.612726	0.988748	0.946356	1.03304	0.83368	FALSE
High Blood Pressure	Basic model	PhenoAge	0.0162384	-0.0265758	0.0590678	0.457289	1.01637	0.973774	1.06085	0.812958	FALSE
High Blood Pressure	Basic model	Acceleration	0.0593782	0.00993613	0.10863	0.0182893	1.06118	1.00999	1.11475	0.175577	TRUE
High Blood Pressure	Basic model	Bias	-0.0939839	-0.139858	-0.0481683	5.85457e-05	0.910297	0.869482	0.952973	0.00281019	TRUE
Diabetes	Basic model	Hannum	0.0337621	-0.0472378	0.114948	0.414206	1.03434	0.953861	1.12182	0.812958	FALSE
Diabetes	Basic model	Horvath	0.0312849	-0.0500483	0.112807	0.451155	1.03178	0.951183	1.11942	0.812958	FALSE
Diabetes	Basic model	GrimAge	0.0447547	-0.0378542	0.127609	0.288726	1.04577	0.962853	1.13611	0.692943	FALSE
Diabetes	Basic model	PhenoAge	0.0875265	0.00697179	0.168521	0.0335787	1.09147	1.007	1.18355	0.265007	TRUE
Diabetes	Basic model	Acceleration	0.146875	0.0615906	0.230086	0.000601033	1.15821	1.06353	1.25871	0.0144248	TRUE
Diabetes	Basic model	Bias	-0.0266543	-0.110025	0.0569928	0.531487	0.973698	0.895812	1.05865	0.83368	FALSE
Breast Cancer	Basic model	Hannum	-0.0678059	-0.187758	0.0521121	0.267117	0.934442	0.828815	1.05349	0.692943	FALSE
Breast Cancer	Basic model	Horvath	-0.046563	-0.165544	0.0726476	0.442834	0.954504	0.847433	1.07535	0.812958	FALSE
Breast Cancer	Basic model	GrimAge	-0.0598807	-0.183413	0.0636903	0.341446	0.941877	0.832424	1.06576	0.744974	FALSE
Breast Cancer	Basic model	PhenoAge	-0.0523518	-0.172142	0.0676284	0.391368	0.948995	0.841859	1.06997	0.812958	FALSE
Breast Cancer	Basic model	Acceleration	-0.0230107	-0.168471	0.116106	0.751633	0.977252	0.844956	1.12311	0.922966	FALSE
Breast Cancer	Basic model	Bias	-0.0336138	-0.16453	0.0983576	0.616108	0.966945	0.848292	1.10336	0.83368	FALSE
Osteo Arthritis	Basic model	Hannum	-0.00166694	-0.0553931	0.0520818	0.951511	0.998334	0.946113	1.05346	0.992881	FALSE
Osteo Arthritis	Basic model	Horvath	-0.00341367	-0.0570983	0.0502942	0.900819	0.996592	0.944501	1.05158	0.981325	FALSE
Osteo Arthritis	Basic model	GrimAge	0.0137317	-0.0413601	0.0688711	0.62526	1.01383	0.959484	1.0713	0.83368	FALSE
Osteo Arthritis	Basic model	PhenoAge	0.0163334	-0.0371058	0.0698187	0.549233	1.01647	0.963574	1.07231	0.83368	FALSE
Osteo Arthritis	Basic model	Acceleration	0.00333635	-0.0601067	0.065541	0.917095	1.00334	0.941664	1.06774	0.981325	FALSE
Osteo Arthritis	Basic model	Bias	-0.00297007	-0.0608827	0.0550458	0.919992	0.997034	0.940934	1.05659	0.981325	FALSE
Asthma	Basic model	Hannum	0.0398675	-0.0129644	0.0927632	0.139301	1.04067	0.987119	1.0972	0.574712	FALSE
Asthma	Basic model	Horvath	0.0400518	-0.012846	0.0930162	0.137983	1.04086	0.987236	1.09748	0.574712	FALSE
Asthma	Basic model	GrimAge	0.0473016	-0.00482343	0.0995266	0.075534	1.04844	0.995188	1.10465	0.431688	FALSE
Asthma	Basic model	PhenoAge	0.038703	-0.0147082	0.0921635	0.155651	1.03946	0.985399	1.09654	0.574712	FALSE
Asthma	Basic model	Acceleration	0.0144684	-0.0378804	0.0661529	0.585707	1.01457	0.962828	1.06839	0.83368	FALSE
Asthma	Basic model	Bias	-0.0393908	-0.0923797	0.0136646	0.145335	0.961375	0.911759	1.01376	0.574712	FALSE

## Sheet: Association-mortality
Supplementary Table 3. Association analysis results for all-cause mortality estimated using cox-proportional hazards models
phenotype	model	measure	Coef	exp_coef	lower95	upper95	pval	FDR_pval	significant
Mortality	Basic model	Hannum	0.10844	1.11454	1.06142	1.17032	1.34657e-05	2.01985e-05	TRUE
Mortality	Basic model	Horvath	0.10734	1.11331	1.06005	1.16925	1.77285e-05	2.12742e-05	TRUE
Mortality	Basic model	GrimAge	0.144407	1.15535	1.09775	1.21598	3.12984e-08	1.18345e-07	TRUE
Mortality	Basic model	PhenoAge	0.135813	1.14547	1.09129	1.20234	3.94484e-08	1.18345e-07	TRUE
Mortality	Basic model	Acceleration	0.132758	1.14197	1.08477	1.20219	4.11303e-07	8.22606e-07	TRUE
Mortality	Basic model	Bias	-0.0228301	0.977429	0.929556	1.02777	0.372906	0.372906	FALSE

## Sheet: GenomicRiskLoci
Supplementary Table 4. Summary statistics of the genomic risk loci showing genome-wide significant level of association with acceleration. P values shown here are unadjusted and two-tailed
GenomicLocus	uniqID	rsID	chr	pos	p	start	end	nSNPs	nGWASSNPs	nIndSigSNPs	IndSigSNPs	nLeadSNPs	LeadSNPs
1	1:101355549:A:G	1_101355549_A_G	1	101355549	3.22133e-08	101348100	101360684	4	4	1	1_101355549_A_G	1	1_101355549_A_G
2	2:16644988:G:T	2_16644988_T_G	2	16644988	1.45769e-12	16595875	16735432	253	220	4	2_16644988_T_G;2_16702774_G_A;2_16728519_G_T;2_16610776_G_A	1	2_16644988_T_G
3	3:128383097:A:G	3_128383097_A_G	3	128383097	3.98895e-13	128221120	128425224	245	196	11	3_128336298_G_T;3_128368711_T_G;3_128236819_G_A;3_128277849_A_T;3_128307083_G_T;3_128309545_T_C;3_128383097_A_G;3_128383539_T_G;3_128292060_G_A;3_128316939_A_G;3_128379422_G_A	2	3_128336298_G_T;3_128383097_A_G
4	3:160023320:C:G	3_160023320_G_C	3	160023320	1.9033e-09	160003677	160401027	113	86	1	3_160023320_G_C	1	3_160023320_G_C
5	10:101445591:A:C	10_101445591_A_C	10	101445591	9.25507e-11	101271789	101589328	108	86	5	10_101292390_C_T;10_101322194_A_G;10_101322423_G_C;10_101445591_A_C;10_101572343_A_C	2	10_101292390_C_T;10_101445591_A_C
6	12:54630517:C:T	12_54630517_C_T	12	54630517	6.23174e-09	54630517	54687489	6	6	1	12_54630517_C_T	1	12_54630517_C_T
7	18:42247961:A:G	18_42247961_G_A	18	42247961	1.22699e-09	41968564	42248550	213	180	4	18_42006491_C_G;18_42144743_C_G;18_42149744_G_A;18_42247961_G_A	3	18_42006491_C_G;18_42149744_G_A;18_42247961_G_A

## Sheet: LeadSnps
Supplementary Table 5. Lead snps associated with acceleration, analysed on the FUMA platform. P values shown here are unadjusted and two-tailed
No	GenomicLocus	uniqID	rsID	chr	pos	p	nIndSigSNPs	IndSigSNPs
1	1	1:101355549:A:G	1_101355549_A_G	1	101355549	3.22133e-08	1	1_101355549_A_G
2	2	2:16644988:G:T	2_16644988_T_G	2	16644988	1.45769e-12	4	2_16644988_T_G;2_16702774_G_A;2_16728519_G_T;2_16610776_G_A
3	3	3:128336298:G:T	3_128336298_G_T	3	128336298	1.79653e-10	6	3_128336298_G_T;3_128368711_T_G;3_128236819_G_A;3_128277849_A_T;3_128307083_G_T;3_128309545_T_C
4	3	3:128383097:A:G	3_128383097_A_G	3	128383097	3.98895e-13	6	3_128383097_A_G;3_128383539_T_G;3_128292060_G_A;3_128316939_A_G;3_128368711_T_G;3_128379422_G_A
5	4	3:160023320:C:G	3_160023320_G_C	3	160023320	1.9033e-09	1	3_160023320_G_C
6	5	10:101292390:C:T	10_101292390_C_T	10	101292390	2.36818e-10	3	10_101292390_C_T;10_101322194_A_G;10_101322423_G_C
7	5	10:101445591:A:C	10_101445591_A_C	10	101445591	9.25507e-11	2	10_101445591_A_C;10_101572343_A_C
8	6	12:54630517:C:T	12_54630517_C_T	12	54630517	6.23174e-09	1	12_54630517_C_T
9	7	18:42006491:C:G	18_42006491_C_G	18	42006491	1.80691e-09	2	18_42006491_C_G;18_42144743_C_G
10	7	18:42149744:A:G	18_42149744_G_A	18	42149744	1.07932e-08	1	18_42149744_G_A
11	7	18:42247961:A:G	18_42247961_G_A	18	42247961	1.22699e-09	1	18_42247961_G_A

## Sheet: GWAS_Catalog_lookup
Supplementary Table 6. GWAS Catalog look up results after distance-based (+/-500 kb) and LD (r2 >0.1) pruning.
Query	GWAS Trait	PMID	RS Number	Position (GRCh37)	Alleles	R2	D'	Risk Allele	Effect Size (95% CI)	Beta or OR	P-value
rs2893468	Eosinophil counts	34469753	rs12567000	chr1:101242593	C=0.153, T=0.847	0.123426	0.877908	0.781	NA	NA	2e-09
rs2893468	Schizophrenia	35396580	rs11166520	chr1:101279510	A=0.623, G=0.377	0.123451	0.424878	0.607	1.03645	1.02-1.05	2e-06
rs2893468	Multiple sclerosis	21833088	rs12048904	chr1:101331536	C=0.43, T=0.57	0.224857	0.513859	NR	1.09	1.08-1.11	4e-08
rs2893468	Multiple sclerosis	21833088	rs12048904	chr1:101331536	C=0.43, T=0.57	0.224857	0.513859	NR	1.09	1.08-1.11	4e-08
rs2893468	Height	36224396	rs10218565	chr1:101351661	C=0.747, T=0.253	0.363545	0.9747	0.3243	0.0033	0.0019-0.0047	7e-07
rs2893468	Multiple sclerosis	21833088	rs11581062	chr1:101407519	A=0.762, G=0.238	0.346308	0.988954	NR	1.12	1.1-1.13	3e-10
rs2893468	Multiple sclerosis	31604244	rs11578655	chr1:101412902	G=0.091, T=0.909	0.113852	1	NR	1.0866	NA	3e-08
rs2893468	Inflammatory bowel disease	26192919	rs11583043	chr1:101466054	C=0.764, T=0.236	0.292882	0.915517	0.2658	1.05533	1.03-1.08	2e-06
rs2893468	Ulcerative colitis	26192919	rs11583043	chr1:101466054	C=0.764, T=0.236	0.292882	0.915517	0.2658	1.07975	1.05-1.11	6e-08
rs2893468	QT interval (drug interaction)	23459443	rs17450029	chr1:101540999	C=0.198, T=0.802	0.124673	0.668851	0.23	NA	NA	3e-06
rs2893468	Eosinophil counts	34469753	rs35649529	chr1:101655116	C=0.324, T=0.676	0.119568	0.469981	0.614	NA	NA	4e-13
rs2893468	Sex hormone-binding globulin levels adjusted for BMI	32042192	rs35526088	chr1:101656407	G=0.676, T=0.324	0.119212	0.46864	0.386048	0.00653555	0.0042-0.0088	3e-08
rs2893468	Sex hormone-binding globulin levels	32042192	rs35526088	chr1:101656407	G=0.676, T=0.324	0.119212	0.46864	0.386048	0.00735374	0.0049-0.0098	2e-09
rs2893468	Lymphocyte count	32888494	rs74106749	chr1:101656689	C=0.733, T=0.267	0.113922	0.526149	0.359214	0.0160918	0.011-0.021	5e-11
rs2893468	Platelet-to-lymphocyte ratio	34469753	rs3900628	chr1:101657185	A=0.292, C=0.708	0.102288	0.468118	0.604	NA	NA	7e-14
rs2893468	Neutrophil-to-lymphocyte ratio	34469753	rs3900628	chr1:101657185	A=0.292, C=0.708	0.102288	0.468118	0.604	NA	NA	2e-09
rs10883360	Basophil count	32888493	rs11190126	chr10:101271789	A=0.615, C=0.385	0.953381	0.991404	0.408599	NA	NA	2e-12
rs10883360	Platelet count	32888494	rs11190127	chr10:101271982	A=0.377, C=0.623	0.90545	0.953171	0.372092	0.0199256	0.015-0.025	2e-17
rs10883360	DNA methylation PhenoAge acceleration	34187551	rs11190127	chr10:101271982	A=0.377, C=0.623	0.90545	0.953171	NR	NA	NA	5e-08
rs10883360	DNA methylation PhenoAge acceleration	34187551	rs11190127	chr10:101271982	A=0.377, C=0.623	0.90545	0.953171	0.3786	0.2484	0.17-0.33	4e-10
rs10883360	Basophil count	32888493	rs61872688	chr10:101273546	A=0.392, G=0.608	0.936951	0.997392	0.381444	0.012867	0.0087-0.017	1e-09
rs10883360	Mean corpuscular volume	32888493	rs10883359	chr10:101274033	A=0.737, G=0.263	0.584677	0.997558	0.553288	0.035415	0.027-0.044	1e-17
rs10883360	Mean corpuscular hemoglobin	32888493	rs10883359	chr10:101274033	A=0.737, G=0.263	0.584677	0.997558	0.553292	0.034251	0.026-0.042	2e-16
rs10883360	Mean corpuscular volume	34104963	rs10883359	chr10:101274033	A=0.737, G=0.263	0.584677	0.997558	0.716	0.13	-0.1589	5e-27
rs10883360	Mean corpuscular volume	34594039	rs10883359	chr10:101274033	A=0.737, G=0.263	0.584677	0.997558	0.449408	0.0331309	0.026-0.04	7e-20
rs10883360	Telomere length	35530816	rs10883359	chr10:101274033	A=0.737, G=0.263	0.584677	0.997558	NR	NA	NA	4e-12
rs10883360	High light scatter reticulocyte count	32888494	rs10883359	chr10:101274033	A=0.737, G=0.263	0.584677	0.997558	0.284205	0.0167514	0.012-0.022	1e-11
rs10883360	Dental caries	23064961	rs7078219	chr10:101274365	A=0.392, G=0.608	0.936227	0.998259	NR	NA	NA	6e-06
rs10883360	Leukocyte telomere length	31171785	rs7095953	chr10:101274425	C=0.27, T=0.73	0.602546	0.995239	NR	0.047	NA	2e-07
rs10883360	Leukocyte telomere length	31171785	rs7095953	chr10:101274425	C=0.27, T=0.73	0.602546	0.995239	NR	0.042	NA	1e-08
rs10883360	High light scatter reticulocyte percentage of red cells	32888494	rs7095953	chr10:101274425	C=0.27, T=0.73	0.602546	0.995239	0.284182	0.0200097	0.015-0.025	4e-16
rs10883360	Immature fraction of reticulocytes	32888494	rs7095953	chr10:101274425	C=0.27, T=0.73	0.602546	0.995239	0.284118	0.0163586	0.011-0.021	4e-11
rs10883360	Platelet count	32888493	rs7095953	chr10:101274425	C=0.27, T=0.73	0.602546	0.995239	0.314582	NA	NA	2e-25
rs10883360	Platelet count	32888493	rs7095953	chr10:101274425	C=0.27, T=0.73	0.602546	0.995239	0.285674	0.021588	0.018-0.026	2e-26
rs10883360	Mean spheric corpuscular volume	32888494	rs7095953	chr10:101274425	C=0.27, T=0.73	0.602546	0.995239	0.284181	0.0313607	0.026-0.036	6e-36
rs10883360	Red blood cell count	34594039	rs7095953	chr10:101274425	C=0.27, T=0.73	0.602546	0.995239	0.448701	0.0261801	0.02-0.032	9e-17
rs10883360	Red blood cell count	32888493	rs11190128	chr10:101275149	A=0.737, C=0.263	0.586109	0.998779	0.554848	0.028923	0.022-0.036	5e-15
rs10883360	Reticulocyte fraction of red cells	32888494	rs11190128	chr10:101275149	A=0.737, C=0.263	0.586109	0.998779	0.284161	0.0176444	0.013-0.022	1e-12
rs10883360	Platelet count	34594039	rs11190128	chr10:101275149	A=0.737, C=0.263	0.586109	0.998779	NR	0.0162	0.012-0.02	2e-15
rs10883360	Mean corpuscular volume	29403010	rs12412214	chr10:101276256	A=0.263, G=0.737	0.586109	0.998779	NR	0.03102	0.023-0.039	4e-13
rs10883360	Monocyte count	34594039	rs7096296	chr10:101277816	C=0.461, T=0.539	0.519845	1	0.604278	0.0296171	0.021-0.038	4e-11
rs10883360	White blood cell count	34594039	rs6584277	chr10:101278055	A=0.39, G=0.61	0.387834	1	0.612947	0.0229683	0.016-0.03	4e-11
rs10883360	White blood cell count	32888493	rs6584278	chr10:101278099	C=0.605, T=0.395	0.927709	0.999126	0.422933	NA	NA	2e-22
rs10883360	Plateletcrit	27863252	rs11190133	chr10:101278725	C=0.737, T=0.263	0.586109	0.998779	0.2842	0.0252881	0.017-0.033	4e-10
rs10883360	Chronic inflammatory diseases (ankylosing spondylitis, Crohn's disease, psoriasis, primary sclerosing cholangitis, ulcerative colitis) (pleiotropy)	26974007	rs11190133	chr10:101278725	C=0.737, T=0.263	0.586109	0.998779	NR	NA	NA	6e-09
rs10883360	Mean reticulocyte volume	32888494	rs11190133	chr10:101278725	C=0.737, T=0.263	0.586109	0.998779	0.284323	0.0310158	0.026-0.036	2e-35
rs10883360	Ankylosing spondylitis	23749187	rs11190133	chr10:101278725	C=0.737, T=0.263	0.586109	0.998779	0.707	1.18	NA	2e-14
rs10883360	Ankylosing spondylitis	23749187	rs11190133	chr10:101278725	C=0.737, T=0.263	0.586109	0.998779	0.707	1.15	NA	5e-14
rs10883360	Plateletcrit	32888494	rs17094148	chr10:101280279	A=0.737, G=0.263	0.585887	0.997562	0.284355	0.0283323	0.023-0.033	1e-29
rs10883360	DNA methylation GrimAge acceleration	34187551	rs17094148	chr10:101280279	A=0.737, G=0.263	0.585887	0.997562	0.2933	0.18	0.12-0.24	3e-08
rs10883360	White blood cell count	32888493	rs10883360	chr10:101281158	C=0.622, G=0.378	1	1	0.382009	0.016273	0.013-0.02	6e-18
rs10883360	Red blood cell traits	23222517	rs11190134	chr10:101282200	A=0.371, G=0.629	0.972239	0.999136	0.6	0.011	0.0032-0.0188	1e-10
rs10883360	White blood cell count	30595370	rs11190134	chr10:101282200	A=0.371, G=0.629	0.972239	0.999136	NR	NA	NA	7e-10
rs10883360	White blood cell count	32888494	rs11190134	chr10:101282200	A=0.371, G=0.629	0.972239	0.999136	0.380833	0.0139446	0.0095-0.0184	9e-10
rs10883360	White blood cell count	34594039	rs11190134	chr10:101282200	A=0.371, G=0.629	0.972239	0.999136	NR	0.0163	0.012-0.02	4e-16
rs10883360	Crohn's disease	26192919	rs71485777	chr10:101283328	C=0.452, G=0.548	0.43893	0.936805	NR	NA	NA	1e-36
rs10883360	Chronic inflammatory diseases (ankylosing spondylitis, Crohn's disease, psoriasis, primary sclerosing cholangitis, ulcerative colitis) (pleiotropy)	26974007	rs10748781	chr10:101283330	A=0.727, C=0.273	0.211089	0.963164	NR	NA	NA	6e-51
rs10883360	Hypothyroidism	27182965	rs10748781	chr10:101283330	A=0.727, C=0.273	0.211089	0.963164	NR	1.088	1.060-1.116	1e-10
rs10883360	Inflammatory bowel disease	26192919	rs10748781	chr10:101283330	A=0.727, C=0.273	0.211089	0.963164	NR	NA	NA	2e-63
rs10883360	Autoimmune traits	30595370	rs10748781	chr10:101283330	A=0.727, C=0.273	0.211089	0.963164	NR	NA	NA	9e-08
rs10883360	Autoimmune thyroid disease	32581359	rs10748781	chr10:101283330	A=0.727, C=0.273	0.211089	0.963164	0.425	1.06	NA	8e-12
rs10883360	Hypothyroidism	30595370	rs10748781	chr10:101283330	A=0.727, C=0.273	0.211089	0.963164	NR	NA	NA	9e-12
rs10883360	Hypothyroidism	34594039	rs10748781	chr10:101283330	A=0.727, C=0.273	0.211089	0.963164	NR	0.0592	0.039-0.079	7e-09
rs10883360	Ulcerative colitis	34594039	rs10748781	chr10:101283330	A=0.727, C=0.273	0.211089	0.963164	NR	0.1237	0.085-0.163	5e-10
rs10883360	Medication use (thyroid preparations)	34594039	rs10748781	chr10:101283330	A=0.727, C=0.273	0.211089	0.963164	NR	0.0567	0.039-0.074	2e-10
rs10883360	Medication use (thyroid preparations)	31015401	rs10748781	chr10:101283330	A=0.727, C=0.273	0.211089	0.963164	0.434051	0.0539429	0.036-0.072	7e-09
rs10883360	Thyroid stimulating hormone levels	32769997	rs10748781	chr10:101283330	A=0.727, C=0.273	0.211089	0.963164	0.579527	0.0584	0.049-0.068	6e-35
rs10883360	Thyroid stimulating hormone levels	37872160	rs10748781	chr10:101283330	A=0.727, C=0.273	0.211089	0.963164	0.5736	0.0524	0.047-0.058	3e-83
rs10883360	Hypothyroidism	36093044	rs10748781	chr10:101283330	A=0.727, C=0.273	0.211089	0.963164	NR	0.0639839	0.048-0.08	5e-15
rs10883360	Inflammatory bowel disease	28067908	rs4409764	chr10:101284237	G=0.53, T=0.47	0.448906	0.913372	NR	NA	NA	2e-34
rs10883360	Crohn's disease	28067908	rs4409764	chr10:101284237	G=0.53, T=0.47	0.448906	0.913372	NR	NA	NA	2e-24
rs10883360	Ulcerative colitis	28067908	rs4409764	chr10:101284237	G=0.53, T=0.47	0.448906	0.913372	NR	NA	NA	2e-21
rs10883360	Crohn's disease	25489960	rs4409764	chr10:101284237	G=0.53, T=0.47	0.448906	0.913372	0.46	1.32	1.19‚Äì1.46	8e-08
rs10883360	Crohn's disease	21102463	rs4409764	chr10:101284237	G=0.53, T=0.47	0.448906	0.913372	0.492	1.22	1.17-1.27	2e-20
rs10883360	Inflammatory bowel disease	23128233	rs4409764	chr10:101284237	G=0.53, T=0.47	0.448906	0.913372	0.491	1.182	1.149-1.217	1e-54
rs10883360	Crohn's disease	26192919	rs4409764	chr10:101284237	G=0.53, T=0.47	0.448906	0.913372	0.4821	1.18896	1.17-1.21	6e-47
rs10883360	Ulcerative colitis	26192919	rs4409764	chr10:101284237	G=0.53, T=0.47	0.448906	0.913372	0.4821	1.17106	1.15-1.2	2e-36
rs10883360	Monocyte count	32888493	rs4129134	chr10:101284345	C=0.453, G=0.547	0.42596	0.920632	0.405534	0.030728	0.021-0.04	2e-10
rs10883360	White blood cell count	32888493	rs4129134	chr10:101284345	C=0.453, G=0.547	0.42596	0.920632	0.407359	0.023175	0.016-0.03	4e-10
rs10883360	Red blood cell count	29403010	rs12413565	chr10:101285116	A=0.271, C=0.729	0.513828	0.914878	NR	0.02848	0.02-0.037	2e-11
rs10883360	Mean corpuscular volume	34594039	rs12413565	chr10:101285116	A=0.271, C=0.729	0.513828	0.914878	NR	0.0302	0.026-0.034	4e-45
rs10883360	Mean corpuscular hemoglobin	34594039	rs12413565	chr10:101285116	A=0.271, C=0.729	0.513828	0.914878	NR	0.0291	0.025-0.033	7e-42
rs10883360	Red blood cell count	34594039	rs12413565	chr10:101285116	A=0.271, C=0.729	0.513828	0.914878	NR	0.0201	0.017-0.024	1e-27
rs10883360	Crohn's disease	17554300	rs10883365	chr10:101287764	A=0.553, G=0.447	0.405266	0.908923	0.48	1.2	1.03-1.39	6e-08
rs10883360	Crohn's disease	17554261	rs10883365	chr10:101287764	A=0.553, G=0.447	0.405266	0.908923	0.48	1.18	1.05-1.32	4e-10
rs10883360	Mean corpuscular hemoglobin	29403010	rs60386053	chr10:101288861	A=0.259, G=0.741	0.56072	0.987593	NR	0.03177	0.023-0.04	2e-13
rs10883360	Colorectal cancer	26965516	rs12412391	chr10:101288935	A=0.742, G=0.258	0.561535	0.988825	0.4	1.07527	1.04-1.1	4e-07
rs10883360	Colorectal cancer	24836286	rs12412391	chr10:101288935	A=0.742, G=0.258	0.561535	0.988825	0.42	1.08	1.05-1.11	7e-07
rs10883360	Monocyte count	29403010	rs6584283	chr10:101290301	C=0.594, T=0.406	0.336237	0.900948	NR	0.03497	0.024-0.046	1e-09
rs10883360	Colorectal cancer	31826910	rs6584283	chr10:101290301	C=0.594, T=0.406	0.336237	0.900948	0.56	1.08696	1.06-1.11	6e-11
rs10883360	Ulcerative colitis	21297633	rs6584283	chr10:101290301	C=0.594, T=0.406	0.336237	0.900948	0.47	1.21	1.16-1.26	8e-21
rs10883360	Ulcerative colitis	20228798	rs6584283	chr10:101290301	C=0.594, T=0.406	0.336237	0.900948	0.46	1.22	1.12-1.32	2e-06
rs10883360	Ulcerative colitis	19915572	rs6584283	chr10:101290301	C=0.594, T=0.406	0.336237	0.900948	NR	NA	NA	2e-07
rs10883360	Colorectal cancer	30529582	rs6584283	chr10:101290301	C=0.594, T=0.406	0.336237	0.900948	0.564	1.09	1.06-1.12	1e-10
rs10883360	Ulcerative colitis vs rheumatoid arthritis (ordinary least squares (OLS))	33686288	rs6584283	chr10:101290301	C=0.594, T=0.406	0.336237	0.900948	NR	0.054	NA	3e-10
rs10883360	Colorectal cancer	36539618	rs6584283	chr10:101290301	C=0.594, T=0.406	0.336237	0.900948	NR	0.0365	0.024-0.049	1e-08
rs10883360	Crohn's disease	18587394	rs11190140	chr10:101291593	C=0.589, T=0.411	0.346142	0.904727	0.48	1.2	NA	3e-16
rs10883360	Ulcerative colitis	20228799	rs11190140	chr10:101291593	C=0.589, T=0.411	0.346142	0.904727	NR	1.23	NA	1e-08
rs10883360	Granulocyte percentage of myeloid white cells	27863252	rs11190141	chr10:101292390	C=0.575, T=0.425	0.731533	0.943907	0.3711	0.0330336	0.026-0.04	4e-19
rs10883360	Monocyte percentage of white cells	27863252	rs11190141	chr10:101292390	C=0.575, T=0.425	0.731533	0.943907	0.371	0.0383326	0.031-0.046	2e-25
rs10883360	Crohn's disease	22412388	rs11190141	chr10:101292390	C=0.575, T=0.425	0.731533	0.943907	0.739	1.34	1.25-1.43	5e-07
rs10883360	Monocyte count	32888493	rs11190141	chr10:101292390	C=0.575, T=0.425	0.731533	0.943907	0.401706	NA	NA	2e-116
rs10883360	Monocyte count	32888493	rs11190141	chr10:101292390	C=0.575, T=0.425	0.731533	0.943907	0.371953	0.04368	0.04-0.047	4e-113
rs10883360	Lymphocyte count	32888493	rs11190141	chr10:101292390	C=0.575, T=0.425	0.731533	0.943907	0.401666	NA	NA	2e-10
rs10883360	Monocyte percentage of white cells	32888494	rs11190141	chr10:101292390	C=0.575, T=0.425	0.731533	0.943907	0.37155	0.0381203	0.034-0.043	3e-61
rs10883360	Monocyte count	32888494	rs11190141	chr10:101292390	C=0.575, T=0.425	0.731533	0.943907	0.371532	0.0392927	0.034-0.044	2e-55
rs10883360	Monocyte count	34594039	rs11190141	chr10:101292390	C=0.575, T=0.425	0.731533	0.943907	NR	0.0369	0.033-0.041	9e-69
rs10883360	Monocyte count	27863252	rs11190141	chr10:101292390	C=0.575, T=0.425	0.731533	0.943907	0.371	0.0464497	0.039-0.054	3e-36
rs10883360	Monocyte count	34469753	rs11190141	chr10:101292390	C=0.575, T=0.425	0.731533	0.943907	0.628	NA	NA	7e-36
rs10883360	Lymphocyte-to-monocyte ratio	34469753	rs41290504	chr10:101293035	A=0.551, C=0.449	0.328865	0.816137	0.486	NA	NA	1e-19
rs10883360	Mean corpuscular hemoglobin	34594039	rs888208	chr10:101295863	A=0.742, G=0.258	0.555908	0.983859	0.455058	0.0322059	0.025-0.039	1e-18
rs10883360	Pediatric autoimmune diseases	26301688	rs1332099	chr10:101298451	C=0.57, T=0.43	0.391766	0.926127	0.46	NA	NA	9e-11
rs10883360	Crohn's disease vs rheumatoid arthritis (ordinary least squares (OLS))	33686288	rs1332099	chr10:101298451	C=0.57, T=0.43	0.391766	0.926127	NR	0.052	NA	5e-10
rs10883360	Mean corpuscular hemoglobin	27863252	rs4590800	chr10:101301093	A=0.218, C=0.782	0.34883	0.870643	0.2583	0.0331815	0.025-0.041	3e-16
rs10883360	Mean corpuscular hemoglobin	32888493	rs4590800	chr10:101301093	A=0.218, C=0.782	0.34883	0.870643	0.258676	0.030897	0.027-0.035	1e-44
rs10883360	Red blood cell count	30595370	rs1332101	chr10:101305342	A=0.249, G=0.751	0.3971	0.851949	NR	NA	NA	8e-20
rs10883360	Mean corpuscular hemoglobin	32888494	rs1332101	chr10:101305342	A=0.249, G=0.751	0.3971	0.851949	0.258824	0.0320152	0.027-0.037	1e-36
rs10883360	Red blood cell count	32888493	rs1332101	chr10:101305342	A=0.249, G=0.751	0.3971	0.851949	0.295556	NA	NA	7e-33
rs10883360	Mean corpuscular volume	32888494	rs1332101	chr10:101305342	A=0.249, G=0.751	0.3971	0.851949	0.258797	0.0331469	0.029-0.038	2e-39
rs10883360	Mean corpuscular volume	27863252	rs1332101	chr10:101305342	A=0.249, G=0.751	0.3971	0.851949	0.2579	0.0333286	0.025-0.041	2e-16
rs10883360	Mean corpuscular volume	32888493	rs10786559	chr10:101308890	C=0.244, G=0.756	0.397688	0.864577	0.282295	NA	NA	8e-60
rs10883360	Mean corpuscular hemoglobin	32888493	rs10786559	chr10:101308890	C=0.244, G=0.756	0.397688	0.864577	0.284793	NA	NA	5e-57
rs10883360	Mean corpuscular volume	32888493	rs10786559	chr10:101308890	C=0.244, G=0.756	0.397688	0.864577	0.259619	0.030045	0.026-0.034	1e-47
rs10883360	Red blood cell count	32888493	rs10786559	chr10:101308890	C=0.244, G=0.756	0.397688	0.864577	0.259579	0.021117	0.017-0.025	1e-23
rs10883360	Red blood cell count	32888494	rs10786559	chr10:101308890	C=0.244, G=0.756	0.397688	0.864577	0.258784	0.0212597	0.016-0.026	4e-17
rs10883360	Red blood cell count	27863252	rs989978	chr10:101322555	A=0.714, G=0.286	0.29198	0.665417	0.2589	0.0240546	0.016-0.032	3e-09
rs10883360	Mean corpuscular hemoglobin	30595370	rs989978	chr10:101322555	A=0.714, G=0.286	0.29198	0.665417	NR	NA	NA	2e-36
rs3740078	Diverticular disease	37492107	rs61871279	chr10:101343705	C=0.873, T=0.127	0.163949	0.615533	0.18	0.03	0.016-0.044	5e-07
rs3740078	Colorectal cancer	36539618	rs35564340	chr10:101344263	A=0.121, G=0.879	0.179895	0.66156	NR	0.0899	0.074-0.106	4e-28
rs3740078	Colorectal cancer	29917119	rs1035209	chr10:101345366	C=0.877, T=0.123	0.174878	0.648031	0.195	1.09	1.06-1.12	1e-08
rs3740078	Colorectal cancer	24737748	rs1035209	chr10:101345366	C=0.877, T=0.123	0.174878	0.648031	0.195	1.12	1.08-1.16	5e-11
rs3740078	Colorectal cancer	31089142	rs2193352	chr10:101346609	A=0.877, G=0.123	0.173707	0.645858	NR	1.11	1.08-1.14	2e-15
rs3740078	Colorectal cancer or advanced adenoma	30510241	rs11190164	chr10:101351704	A=0.837, G=0.163	0.387674	0.817051	0.2626	1.08	1.06-1.10	7e-15
rs3740078	Colorectal cancer	25990418	rs11190164	chr10:101351704	A=0.837, G=0.163	0.387674	0.817051	0.29	1.13	NA	8e-07
rs3740078	Colorectal cancer	26151821	rs11190164	chr10:101351704	A=0.837, G=0.163	0.387674	0.817051	0.29	1.1	1.05‚Äì1.14	8e-07
rs3740078	Colorectal cancer	26151821	rs11190164	chr10:101351704	A=0.837, G=0.163	0.387674	0.817051	0.29	1.09	1.06-1.12	4e-08
rs3740078	Obesity-related traits	23251661	rs2281636	chr10:101492403	G=0.54, T=0.46	0.342206	0.93094	0.336	0.03	/	6e-06
rs3740078	X-21471 levels	36635386	rs35683214	chr10:101547276	A=0.269, G=0.731	0.406931	0.667697	0.254031	0.163215	0.13-0.2	2e-20
rs3740078	Gamma glutamyl transferase levels	36333282	rs2756109	chr10:101558746	G=0.498, T=0.502	0.150142	0.665097	0.3449	0.019	0.013-0.025	1e-09
rs3740078	Alanine aminotransferase levels	36333282	rs2756109	chr10:101558746	G=0.498, T=0.502	0.150142	0.665097	0.3449	0.0186	0.013-0.024	4e-10
rs3740078	Gamma glutamyl transferase levels	38116116	rs10883413	chr10:101562269	C=0.29, T=0.71	0.358558	0.659288	NR	NA	NA	5e-09
rs4759348	Red cell distribution width	30595370	rs2370823	chr12:54532337	A=0.948, G=0.052	0.275027	0.730107	NR	NA	NA	6e-16
rs4759348	Height	36224396	rs7311216	chr12:54534592	A=0.281, C=0.719	0.140053	0.720261	0.4358	0.0117	0.0072-0.0162	2e-07
rs4759348	Alcohol consumption	32193382	rs58905411	chr12:54623132	A=0.538, G=0.462	0.121707	0.996104	0.588978	0.0176391	0.013-0.022	1e-16
rs4759348	Educational attainment	35361970	rs1056010	chr12:54626752	C=0.558, T=0.442	0.132961	1	0.6058	0.00997822	0.0079-0.0121	1e-20
rs4759348	Platelet count	32888494	rs4759348	chr12:54630517	C=0.095, T=0.905	1	1	0.715897	0.0222325	0.015-0.029	2e-10
rs4759348	Drinks per week	36477530	rs1140681	chr12:54651471	A=0.42, G=0.58	0.145303	1	0.396	0.0084	0.0066-0.0102	1e-19
rs4759348	Adult body size	32376654	rs4759073	chr12:54653258	A=0.573, G=0.427	0.141434	1	0.590095	0.00934791	0.0066-0.0121	2e-11
rs4759348	Smoking initiation	36477530	rs4759073	chr12:54653258	A=0.573, G=0.427	0.141434	1	0.396	0.0064	0.0047-0.0081	5e-13
rs4759348	Age at first sexual intercourse	34211149	rs59957074	chr12:54655471	-=0.414, GTTTTA=0.586	0.148805	1	0.589118	0.0116709	0.0076-0.0158	1e-08
rs4759348	Alcohol consumption	31358974	rs57281063	chr12:54660427	A=0.585, G=0.415	0.148683	1	0.41	0.007	0.005-0.009	8e-11
rs4759348	Meat-related diet	32066663	rs4759074	chr12:54664097	C=0.415, T=0.585	0.148683	1	NR	0.0147949	0.01-0.0196	2e-09
rs4759348	Cortical surface area	34560273	rs4759075	chr12:54667285	C=0.549, T=0.451	0.128317	1	0.4163	NA	NA	5e-09
rs4759348	Smoking initiation	36477530	rs4759075	chr12:54667285	C=0.549, T=0.451	0.128317	1	0.423	0.00583	0.0043-0.0074	7e-14
rs4759348	Body mass index	36581621	rs4759075	chr12:54667285	C=0.549, T=0.451	0.128317	1	NR	0.0109	0.008-0.0138	1e-13
rs4759348	Male-pattern baldness	30573740	rs17110109	chr12:54668908	C=0.565, T=0.435	0.136678	1	0.388956	0.0193753	0.013-0.026	9e-10
rs4759348	Highest math class taken (MTAG)	30038396	rs17110109	chr12:54668908	C=0.565, T=0.435	0.136678	1	0.6323	0.0114	0.0081-0.0147	2e-11
rs4759348	Educational attainment (years of education)	30038396	rs17110109	chr12:54668908	C=0.565, T=0.435	0.136678	1	0.6163	0.0093	0.0066-0.012	1e-10
rs4759348	Educational attainment (MTAG)	30038396	rs17110109	chr12:54668908	C=0.565, T=0.435	0.136678	1	0.6163	0.0098	0.0073-0.0123	4e-13
rs4759348	Vertex-wise cortical surface area	34910505	rs1920046	chr12:54670055	C=0.537, T=0.463	0.12217	1	0.39	5.57	NA	3e-08
rs4759348	Body mass index (MTAG)	36376304	rs1920046	chr12:54670055	C=0.537, T=0.463	0.12217	1	NR	0.011737	0.0086-0.0149	5e-13
rs4759348	Drinks per week	36477530	rs1920045	chr12:54670398	C=0.42, T=0.58	0.145422	1	0.42	0.00802	0.0064-0.0097	1e-21
rs4759348	Body mass index	30595370	rs4237798	chr12:54670880	C=0.415, G=0.585	0.148561	1	NR	NA	NA	1e-11
rs4759348	Body mass index	37280435	rs4237798	chr12:54670880	C=0.415, G=0.585	0.148561	1	NR	0.0129596	0.0091-0.0168	3e-11
rs4759348	F-cooking vegetables liking (derived food-liking factor)	35585065	rs3809162	chr12:54674235	A=0.42, G=0.58	0.145661	1	0.4094	0.06996	0.048-0.092	6e-10
rs4759348	F-vegetarian liking (derived food-liking factor)	35585065	rs3809162	chr12:54674235	A=0.42, G=0.58	0.145661	1	0.4094	0.06183	0.04-0.084	4e-08
rs4759348	Alcohol consumption (drinks per week)	30643251	rs3809162	chr12:54674235	A=0.42, G=0.58	0.145661	1	0.397	0.00906092	0.0061-0.012	1e-09
rs4759348	Drinks per week	36477530	rs3809162	chr12:54674235	A=0.42, G=0.58	0.145661	1	0.419	0.00806	0.0064-0.0097	9e-22
rs4759348	Smoking initiation	36477530	rs55947153	chr12:54683639	A=0.541, T=0.459	0.12385	1	0.421	0.00591	0.0044-0.0074	3e-14
rs4759348	Mean platelet volume	19820697	rs10506328	chr12:54687232	A=0.121, C=0.879	0.759648	0.997614	NR	0.01	0.004-0.012	5e-07
rs4759348	Mean platelet volume	24026423	rs10506328	chr12:54687232	A=0.121, C=0.879	0.759648	0.997614	0.64	0.09	NA	2e-09
rs4759348	Mean platelet volume	32888493	rs7304860	chr12:54687489	C=0.88, T=0.12	0.748625	0.985703	0.344188	NA	NA	3E-379
rs4759348	Mean platelet volume	34107879	rs7304860	chr12:54687489	C=0.88, T=0.12	0.748625	0.985703	0.7841	0.1077	0.064-0.152	2e-06
rs4759348	Protein kinase C and casein kinase substrate in neurons protein 1 levels	34648354	rs7304860	chr12:54687489	C=0.88, T=0.12	0.748625	0.985703	0.36	0.102	0.077-0.127	1e-14
rs4759348	Forkhead box protein M1 levels	34648354	rs7304860	chr12:54687489	C=0.88, T=0.12	0.748625	0.985703	0.36	0.09	0.065-0.115	6e-12
rs4759348	Ornithine decarboxylase antizyme 1 levels	34648354	rs7304860	chr12:54687489	C=0.88, T=0.12	0.748625	0.985703	0.36	0.108	0.081-0.135	1e-15
rs4759348	Platelet side fluorescence distribution width	37596262	rs6580980	chr12:54692061	A=0.154, G=0.846	0.574577	0.995046	0.559	0.0569411	0.041-0.073	2e-12
rs4759348	Chronotype	30696823	rs7299922	chr12:54702519	A=0.502, G=0.498	0.100786	0.983148	0.6388	1.02419	NA	5e-11
rs4759348	Morningness	30804565	rs7299922	chr12:54702519	A=0.502, G=0.498	0.100786	0.983148	0.6334	0.013	0.0091-0.0169	9e-09
rs4759348	Platelet distribution width	27863252	rs11559982	chr12:54711574	A=0.258, G=0.742	0.291236	0.980228	0.5581	0.0491745	0.042-0.056	7e-42
rs4759348	Platelet count	34553764	rs11559982	chr12:54711574	A=0.258, G=0.742	0.291236	0.980228	0.670547	3.27831	2.47-4.09	3e-15
rs4759348	Platelet count	27863252	rs11559982	chr12:54711574	A=0.258, G=0.742	0.291236	0.980228	0.5575	0.0570626	0.05-0.064	2e-54
rs4759348	Platelet-to-lymphocyte ratio	34469753	rs11559982	chr12:54711574	A=0.258, G=0.742	0.291236	0.980228	0.444	NA	NA	3e-40
rs4759348	Platelet side fluorescence	37596262	rs11559982	chr12:54711574	A=0.258, G=0.742	0.291236	0.980228	0.5532	0.0930097	0.077-0.109	1e-30
rs4759348	High fluorescence immature platelet fraction	37596262	rs11559982	chr12:54711574	A=0.258, G=0.742	0.291236	0.980228	0.5552	0.115055	0.1-0.13	2e-57
rs4759348	Immature platelet fraction	37596262	rs11559982	chr12:54711574	A=0.258, G=0.742	0.291236	0.980228	0.5553	0.120126	0.11-0.13	2e-62
rs4759348	Platelet forward scatter	37596262	rs11559982	chr12:54711574	A=0.258, G=0.742	0.291236	0.980228	0.5532	0.081039	0.065-0.097	1e-23
rs4759348	Interleukin-9 levels	34648354	rs11559982	chr12:54711574	A=0.258, G=0.742	0.291236	0.980228	0.45	0.108	0.081-0.135	3e-15
rs4759348	C-C motif chemokine 28 levels	34648354	rs11559982	chr12:54711574	A=0.258, G=0.742	0.291236	0.980228	0.45	0.178	0.15-0.2	2e-41
rs4759348	Platelet count	29403010	rs10876550	chr12:54712308	A=0.748, G=0.252	0.300668	0.980386	NR	0.03377	0.025-0.043	3e-13
rs4759348	Mean platelet volume	22139419	rs10876550	chr12:54712308	A=0.748, G=0.252	0.300668	0.980386	NR	0.008	0.006-0.01()	2e-14
rs4759348	Mean platelet volume	32888493	rs10876550	chr12:54712308	A=0.748, G=0.252	0.300668	0.980386	0.250031	0.113998	0.079-0.149	2e-10
rs4759348	Mean platelet volume	32888494	rs10876550	chr12:54712308	A=0.748, G=0.252	0.300668	0.980386	0.561089	0.0619225	0.054-0.07	3e-57
rs4759348	Platelet count	32888493	rs10876550	chr12:54712308	A=0.748, G=0.252	0.300668	0.980386	0.561118	0.05248	0.049-0.056	2e-177
rs4759348	Platelet count	32888493	rs10876550	chr12:54712308	A=0.748, G=0.252	0.300668	0.980386	0.295497	0.031165	0.023-0.039	1e-14
rs4759348	Platelet count	32888493	rs10876550	chr12:54712308	A=0.748, G=0.252	0.300668	0.980386	0.599719	NA	NA	1e-194
rs4759348	Platelet count	32888494	rs10876550	chr12:54712308	A=0.748, G=0.252	0.300668	0.980386	0.561105	0.0584806	0.052-0.065	5e-74
rs4759348	Platelet count	34594039	rs10876550	chr12:54712308	A=0.748, G=0.252	0.300668	0.980386	0.711727	0.0305539	0.023-0.038	5e-17
rs4759348	Serum levels of protein CCL28	35078996	rs10876550	chr12:54712308	A=0.748, G=0.252	0.300668	0.980386	0.4341	0.164226	0.13-0.2	1e-17
rs4759348	Platelet-derived growth factor subunit B levels	33067605	rs10876550	chr12:54712308	A=0.748, G=0.252	0.300668	0.980386	0.58	0.0443	NA	7e-07
rs4759348	Platelet count	34469753	rs10876550	chr12:54712308	A=0.748, G=0.252	0.300668	0.980386	0.441	NA	NA	1e-78
rs4759348	Platelet count	34594039	rs10876550	chr12:54712308	A=0.748, G=0.252	0.300668	0.980386	NR	0.0458	0.042-0.05	5e-121
rs4759348	Mean platelet volume	33693786	rs10876550	chr12:54712308	A=0.748, G=0.252	0.300668	0.980386	0.4841	0.1	NA	3e-08
rs4759348	Immature platelet count	37596262	rs10876550	chr12:54712308	A=0.748, G=0.252	0.300668	0.980386	0.5584	0.106998	0.093-0.121	3e-49
rs4759348	Red blood cell count	27863252	rs11451044	chr12:54715784	-=0.252, A=0.748	0.300346	0.980381	0.5588	0.0230163	0.016-0.03	1e-10
rs4759348	High light scatter reticulocyte percentage of red cells	32888494	rs11451044	chr12:54715784	-=0.252, A=0.748	0.300346	0.980381	0.559653	0.0160374	0.012-0.02	9e-13
rs4759348	Platelet distribution width	32888494	rs11451044	chr12:54715784	-=0.252, A=0.748	0.300346	0.980381	0.561862	0.0403769	0.036-0.045	5e-65
rs4759348	Red blood cell count	32888494	rs11451044	chr12:54715784	-=0.252, A=0.748	0.300346	0.980381	0.559662	0.0195937	0.015-0.024	1e-18
rs4759348	Platelet side scatter distribution width	37596262	rs11451044	chr12:54715784	-=0.252, A=0.748	0.300346	0.980381	0.5564	0.0794118	0.063-0.095	3e-22
rs4759348	Calcium levels	33887147	rs6580981	chr12:54723028	A=0.706, G=0.294	0.242959	0.979228	0.4584	0.00176	0.0013-0.0022/	5e-14
rs4759348	Calcium levels	33462484	rs6580981	chr12:54723028	A=0.706, G=0.294	0.242959	0.979228	NR	0.0186	0.014-0.023	2e-13
rs4759348	Mitochondrial DNA copy number (raw)	37587338	rs6580981	chr12:54723028	A=0.706, G=0.294	0.242959	0.979228	NR	0.035756	0.029-0.043	5e-24
rs4759348	Platelet side scatter	37596262	rs6580981	chr12:54723028	A=0.706, G=0.294	0.242959	0.979228	0.46	0.0916617	0.075-0.108	2e-27
rs4759348	Procollagen-lysine,2-oxoglutarate 5-dioxygenase 2 levels	34648354	rs6580981	chr12:54723028	A=0.706, G=0.294	0.242959	0.979228	0.46	0.138	0.11-0.16	5e-25
rs4759348	Cochlin levels	34648354	rs6580981	chr12:54723028	A=0.706, G=0.294	0.242959	0.979228	0.46	0.146	0.12-0.17	6e-29
rs4759348	Glutamine synthetase levels	34648354	rs6580981	chr12:54723028	A=0.706, G=0.294	0.242959	0.979228	0.46	0.126	0.1-0.15	7e-22
rs4759348	Stathmin-3 levels	34648354	rs6580981	chr12:54723028	A=0.706, G=0.294	0.242959	0.979228	0.46	0.124	0.099-0.149	3e-21
rs4759348	Stathmin-2 levels	34648354	rs6580981	chr12:54723028	A=0.706, G=0.294	0.242959	0.979228	0.46	0.144	0.12-0.17	4e-29
rs4759348	Blood protein levels	30072576	rs4759076	chr12:54729872	C=0.516, T=0.484	0.105844	0.971548	0.52625	0.163426	0.11-0.21	9e-11
rs4759348	Blood protein levels	30072576	rs4759076	chr12:54729872	C=0.516, T=0.484	0.105844	0.971548	0.52625	0.152043	0.1-0.2	1e-09
rs4759348	Mean platelet volume	32888494	rs4759076	chr12:54729872	C=0.516, T=0.484	0.105844	0.971548	0.459174	0.0333854	0.026-0.041	3e-18
rs4759348	C-C motif chemokine 28 levels (CCL28.2890.59.2)	29875488	rs4759076	chr12:54729872	C=0.516, T=0.484	0.105844	0.971548	0.449	0.2	0.16-0.24	5e-16
rs4759348	Mitochondrial DNA copy number (adjusted)	37587338	rs4759076	chr12:54729872	C=0.516, T=0.484	0.105844	0.971548	NR	0.050839	0.044-0.058	4e-46
rs4759348	Bifunctional 3-phosphoadenosine 5-phosphosulfate synthase 1 levels	34648354	rs4759076	chr12:54729872	C=0.516, T=0.484	0.105844	0.971548	0.54	0.102	0.077-0.127	2e-15
rs4759348	Stathmin levels	34648354	rs4759076	chr12:54729872	C=0.516, T=0.484	0.105844	0.971548	0.54	0.143	0.12-0.17	7e-27
rs4759348	Platelet count	23263863	rs4326844	chr12:54736470	A=0.253, G=0.747	0.284604	0.957881	0.4493	8.679	5.57-11.79	5e-08
rs4759348	Platelet count	31217584	rs4326844	chr12:54736470	A=0.253, G=0.747	0.284604	0.957881	NR	3.17556	1.94-4.41	4e-07
rs4759348	Mitochondrial DNA copy number (adjusted)	37587338	rs3825192	chr12:54778823	A=0.288, G=0.712	0.143716	0.743712	NR	0.021612	0.015-0.029	1e-09
rs2126334	White blood cell count	30595370	rs4890487	chr18:42230172	A=0.291, C=0.709	0.21127	0.976511	NR	NA	NA	9e-13
rs2126334	Neutrophil count	32888494	rs4890487	chr18:42230172	A=0.291, C=0.709	0.21127	0.976511	0.400736	0.0138373	0.0094-0.0183	1e-09
rs2126334	White blood cell count	32888494	rs4890487	chr18:42230172	A=0.291, C=0.709	0.21127	0.976511	0.400719	0.0138484	0.0094-0.0183	9e-10
rs2126334	Lymphocyte count	34594039	rs2852747	chr18:42230457	C=0.902, T=0.098	0.199137	0.996851	NR	0.0178	0.012-0.024	2e-08
rs2126334	Telomere length	35530816	rs2852770	chr18:42246441	C=0.19, T=0.81	0.126146	0.997007	NR	NA	NA	1e-11
rs2126334	Plateletcrit	32888494	rs2614993	chr18:42257300	G=0.915, T=0.085	0.171737	1	0.881391	0.0218579	0.015-0.029	9e-10
rs2126334	Blood pressure (pleiotropy model 2 SBP adjusted for estimated causal effects x DBP)	34989438	rs2852780	chr18:42276988	A=0.087, G=0.913	0.1612	0.954188	NR	NA	NA	2e-07
rs2126334	Blood pressure (pleiotropy model 1 DBP adjusted for estimated causal effects x SBP)	34989438	rs2852780	chr18:42276988	A=0.087, G=0.913	0.1612	0.954188	NR	NA	NA	6e-12
rs2126334	Height	36224396	rs2852780	chr18:42276988	A=0.087, G=0.913	0.1612	0.954188	0.1177	0.0098	0.0078-0.0118	1e-24
rs2126334	Bone ultrasound measurement (velocity of sound)	28472463	rs4084232	chr18:42299049	A=0.418, T=0.582	0.136524	0.425896	0.47	0.09	0.051-0.129	4e-07
rs11096574	Type 2 diabetes	30297969	rs11680058	chr2:16574669	A=0.636, G=0.364	0.105225	0.354573	0.863	1.06	1.04-1.08	1e-08
rs11096574	Type 2 diabetes	32541925	rs11680058	chr2:16574669	A=0.636, G=0.364	0.105225	0.354573	0.162	0.0556	0.036-0.075	1e-08
rs11096574	Type 2 diabetes	34594039	rs11680058	chr2:16574669	A=0.636, G=0.364	0.105225	0.354573	NR	0.0633	0.042-0.084	4e-09
rs11096574	Body mass index	36581621	rs1367158	chr2:16590965	C=0.366, T=0.634	0.101119	0.604405	NR	0.0085	0.0056-0.0114	1e-08
rs11096574	Drinks per week	36477530	rs1001129	chr2:16605354	A=0.894, G=0.106	0.177188	0.844559	0.815	0.00733	0.005-0.0096	3e-10
rs11096574	Drinks per week	36477530	rs1001129	chr2:16605354	A=0.894, G=0.106	0.177188	0.844559	0.817	0.00615	0.004-0.0083	8e-11
rs11096574	Mean platelet volume	27863252	rs6759839	chr2:16620803	A=0.395, G=0.605	0.502928	0.82784	0.6785	0.0392478	0.032-0.047	1e-23
rs11096574	Mean platelet volume	32888493	rs6759839	chr2:16620803	A=0.395, G=0.605	0.502928	0.82784	0.32091	0.034822	0.031-0.039	4e-63
rs11096574	Mean platelet volume	32888493	rs6759839	chr2:16620803	A=0.395, G=0.605	0.502928	0.82784	0.329396	NA	NA	6e-61
rs11096574	Mean platelet volume	32888494	rs6759839	chr2:16620803	A=0.395, G=0.605	0.502928	0.82784	0.678794	0.0358855	0.031-0.041	4e-50
rs11096574	Platelet count	34594039	rs4832443	chr2:16626887	C=0.24, T=0.76	0.446532	0.822907	NR	0.0142	0.0091-0.0193	5e-08
rs11096574	Platelet distribution width	32888494	rs2082123	chr2:16628947	A=0.497, G=0.503	0.152523	0.560418	0.704286	0.0150315	0.01-0.02	1e-09
rs11096574	Educational attainment (MTAG)	30038396	rs1430039	chr2:16632472	A=0.472, G=0.528	0.112667	0.512244	0.7061	0.0104	0.0077-0.0131	5e-13
rs11096574	Mean corpuscular hemoglobin	32888493	rs1346749	chr2:16635775	C=0.586, T=0.414	0.327926	0.983634	0.623487	NA	NA	3e-10
rs11096574	Mean corpuscular hemoglobin	32888493	rs1346749	chr2:16635775	C=0.586, T=0.414	0.327926	0.983634	0.707549	0.01508	0.011-0.019	1e-12
rs11096574	Response to anti-retroviral therapy (ddI/d4T) in HIV-1 infection (Grade 2 peripheral neuropathy)	24554482	rs1346751	chr2:16639566	C=0.168, T=0.832	0.404799	0.980649	NR	10	NA	8e-06
rs11096574	Educational attainment	35361970	rs1430047	chr2:16646461	A=0.676, G=0.324	0.998179	1	0.7329	0.00902508	0.0067-0.0113	2e-14
rs11096574	Educational attainment (years of education)	30038396	rs1991585	chr2:16647170	C=0.588, T=0.412	0.334315	0.998503	0.706	0.0101	0.0072-0.013	6e-11
rs11096574	Educational attainment	34855049	rs4832633	chr2:16648888	A=0.68, G=0.32	0.978265	0.999076	NR	NA	NA	1e-08
rs11096574	Intrinsic epigenetic age acceleration	34187551	rs4832633	chr2:16648888	A=0.68, G=0.32	0.978265	0.999076	NR	NA	NA	2e-12
rs11096574	Cognitive performance (MTAG)	30038396	rs725456	chr2:16661088	A=0.133, G=0.867	0.274724	0.926693	0.2501	0.0162	0.011-0.021	8e-10
rs11096574	Educational attainment (years of education)	30038396	rs9967813	chr2:16679863	C=0.784, T=0.216	0.288748	0.707928	0.2702	0.0102	0.0071-0.0133	3e-10
rs11096574	Highest math class taken (MTAG)	30038396	rs1430055	chr2:16680789	A=0.475, G=0.525	0.151557	0.591262	0.7019	0.0121	0.0086-0.0156	2e-11
rs11096574	Monocyte count	32888494	rs1430058	chr2:16684487	C=0.635, T=0.365	0.264123	0.97808	0.365079	0.0138029	0.0093-0.0183	2e-09
rs11096574	Immature platelet fraction	37596262	rs4295008	chr2:16687967	A=0.781, G=0.219	0.426999	0.854346	0.2737	0.0473163	0.031-0.063	7e-09
rs11096574	Immature platelet count	37596262	rs4389335	chr2:16688159	A=0.149, C=0.851	0.284628	0.882991	0.2672	0.0477416	0.032-0.064	7e-09
rs11096574	Height	36224396	rs4389335	chr2:16688159	A=0.149, C=0.851	0.284628	0.882991	0.2395	0.0059	0.0045-0.0073	6e-16
rs11096574	Intrinsic epigenetic age acceleration	34187551	rs4832646	chr2:16702399	C=0.136, G=0.864	0.256283	0.882857	0.2613	0.2476	0.18-0.32	1e-12
rs11096574	White blood cell count	32888493	rs4632345	chr2:16702654	A=0.437, G=0.563	0.315979	0.922365	0.677622	0.013718	0.0099-0.0176	4e-12
rs11096574	White blood cell count	32888493	rs4632345	chr2:16702654	A=0.437, G=0.563	0.315979	0.922365	0.602441	NA	NA	7e-12
rs11096574	White blood cell count	32888494	rs4632345	chr2:16702654	A=0.437, G=0.563	0.315979	0.922365	0.67843	0.0140793	0.0094-0.0187	3e-09
rs11096574	DNA methylation PhenoAge acceleration	34187551	rs62114564	chr2:16706080	G=0.86, T=0.14	0.247096	0.852475	0.2603	0.2379	0.15-0.32	5e-08
rs11096574	Bilateral cleft lip and palate	33817668	rs4493263	chr2:16706771	C=0.49, T=0.51	0.176784	0.619957	NR	1.28	1.19-1.37	5e-06
rs11096574	Left unilateral cleft lip and palate	34130359	rs4832468	chr2:16710565	C=0.438, T=0.562	0.164965	0.664023	NR	1.39	1.20-1.60	9e-06
rs11096574	Nonsyndromic cleft lip with or without cleft palate	33898419	rs6745357	chr2:16713395	C=0.436, G=0.564	0.153567	0.643801	NR	0.25	0.19-0.31	4e-10
rs11096574	Estimated glomerular filtration rate	31152163	rs4441471	chr2:16715408	A=0.478, G=0.522	0.175045	0.631373	0.7195	0.0022	0.0014-0.003	3e-10
rs11096574	Orofacial clefts	22863734	rs4441471	chr2:16715408	A=0.478, G=0.522	0.175045	0.631373	NR	NA	NA	8e-07
rs11096574	Estimated glomerular filtration rate (creatinine)	35710981	rs4441471	chr2:16715408	A=0.478, G=0.522	0.175045	0.631373	0.3471	6.722	NA	2e-11
rs11096574	Unilateral cleft lip and palate	33817668	rs4441471	chr2:16715408	A=0.478, G=0.522	0.175045	0.631373	NR	1.27	1.21-1.34	7e-06
rs11096574	Orofacial clefts	28054174	rs7566780	chr2:16729357	A=0.483, G=0.517	0.175924	0.626408	NR	1.18	1.07-1.29()	1e-08
rs11096574	Cleft lip with or without cleft palate	28054174	rs7566780	chr2:16729357	A=0.483, G=0.517	0.175924	0.626408	NR	1.2	1.08-1.34()	4e-09
rs11096574	Nonsyndromic cleft lip	31609978	rs7552	chr2:16733928	A=0.434, G=0.566	0.154717	0.6491	0.708	1.55763	NA	6e-17
rs11096574	Nonsyndromic cleft palate	31609978	rs7552	chr2:16733928	A=0.434, G=0.566	0.154717	0.6491	0.708	1.25628	NA	3e-06
rs11096574	Nonsyndromic cleft lip with cleft palate	28232668	rs7552	chr2:16733928	A=0.434, G=0.566	0.154717	0.6491	0.7	1.36986	NA	6e-22
rs11096574	Orofacial clefts	33137956	rs7552	chr2:16733928	A=0.434, G=0.566	0.154717	0.6491	NR	0.04	0.028-0.052	3e-08
rs2001703	Granulocyte count	27863252	rs2734031	chr3:128301390	C=0.834, T=0.166	0.102002	0.5369	0.9094	0.0623047	0.05-0.075	5e-23
rs2001703	Lymphocyte percentage of white cells	32888494	rs2734031	chr3:128301390	C=0.834, T=0.166	0.102002	0.5369	0.909182	0.0409792	0.033-0.049	9e-24
rs2001703	Neutrophil count	32888493	rs2734031	chr3:128301390	C=0.834, T=0.166	0.102002	0.5369	0.874243	NA	NA	2e-91
rs2001703	Neutrophil count	32888493	rs2734031	chr3:128301390	C=0.834, T=0.166	0.102002	0.5369	0.907968	0.067521	0.061-0.074	4e-91
rs2001703	Neutrophil-to-lymphocyte ratio	34469753	rs2734031	chr3:128301390	C=0.834, T=0.166	0.102002	0.5369	0.09	NA	NA	6e-25
rs2001703	Monocyte percentage of white cells	27863252	rs2010054	chr3:128305302	A=0.466, G=0.534	0.266991	0.644227	0.5947	0.0851389	0.078-0.092	4e-123
rs2001703	Granulocyte percentage of myeloid white cells	27863252	rs2010054	chr3:128305302	A=0.466, G=0.534	0.266991	0.644227	0.5947	0.0739914	0.067-0.081	7e-93
rs2001703	Monocyte count	34594039	rs4045811	chr3:128305341	C=0.675, T=0.325	0.122263	0.673202	NR	0.0678	0.064-0.072	1e-222
rs2001703	Monocyte percentage of white cells	27863252	rs6772849	chr3:128306418	C=0.323, T=0.677	0.123905	0.680185	0.3537	0.0836104	0.076-0.091	3e-112
rs2001703	Monocyte count	27863252	rs6772849	chr3:128306418	C=0.323, T=0.677	0.123905	0.680185	0.3537	0.0762632	0.069-0.084	2e-93
rs2001703	Eosinophil counts	30595370	rs13089722	chr3:128306757	A=0.17, G=0.83	0.108547	0.544441	NR	NA	NA	1e-300
rs2001703	Eosinophil counts	32888493	rs13089722	chr3:128306757	A=0.17, G=0.83	0.108547	0.544441	0.142967	NA	NA	4E-476
rs2001703	Basophil count	32888493	rs13089722	chr3:128306757	A=0.17, G=0.83	0.108547	0.544441	0.141035	NA	NA	9E-332
rs2001703	Pappalysin-1 levels	33067605	rs13089722	chr3:128306757	A=0.17, G=0.83	0.108547	0.544441	0.12	0.1512	NA	1e-23
rs2001703	Serum levels of protein PAPPA	35078996	rs13089722	chr3:128306757	A=0.17, G=0.83	0.108547	0.544441	0.1294	0.20153	0.15-0.25	3e-14
rs2001703	White blood cell count (eosinophil)	28158719	rs13089722	chr3:128306757	A=0.17, G=0.83	0.108547	0.544441	0.827¬†	0.0147	0.01-0.019	5e-11
rs2001703	White blood cell count	32888494	rs13089722	chr3:128306757	A=0.17, G=0.83	0.108547	0.544441	0.107011	0.0338338	0.027-0.041	5e-21
rs2001703	Proteoglycan 3 levels	34648354	rs13089722	chr3:128306757	A=0.17, G=0.83	0.108547	0.544441	0.11	0.192	0.15-0.24	7e-19
rs2001703	Basophil side fluorescence	37596262	rs13089722	chr3:128306757	A=0.17, G=0.83	0.108547	0.544441	0.1105	0.0847607	0.059-0.11	9e-11
rs2001703	Basophil side fluorescence distribution width	37596262	rs13089722	chr3:128306757	A=0.17, G=0.83	0.108547	0.544441	0.1098	0.204944	0.18-0.23	3e-52
rs2001703	Monocyte count	29403010	rs2734037	chr3:128308884	C=0.677, T=0.323	0.126051	0.686675	NR	0.05168	0.04-0.063	4e-19
rs2001703	Monocyte count	32888493	rs2734037	chr3:128308884	C=0.677, T=0.323	0.126051	0.686675	0.57623	0.043223	0.034-0.053	3e-19
rs2001703	Monocyte count	32888494	rs2734037	chr3:128308884	C=0.677, T=0.323	0.126051	0.686675	0.351935	0.0624815	0.057-0.068	2e-129
rs2001703	Monocyte percentage of white cells	32888494	rs62273237	chr3:128310107	C=0.542, T=0.458	0.262154	0.628694	0.59396	0.0408295	0.035-0.047	2e-40
rs2001703	Granulocyte percentage of myeloid white cells	27863252	rs4286447	chr3:128310589	G=0.678, T=0.322	0.125679	0.686287	0.3527	0.07045	0.063-0.078	1e-79
rs2001703	Eosinophil counts	32888494	rs9289330	chr3:128311067	C=0.626, G=0.374	0.141383	0.649429	0.375072	0.0421791	0.038-0.047	3e-70
rs2001703	Eosinophil percentage of white cells	32888494	rs9289330	chr3:128311067	C=0.626, G=0.374	0.141383	0.649429	0.375066	0.0457479	0.041-0.05	3e-82
rs2001703	Eosinophil counts	35935937	rs9289330	chr3:128311067	C=0.626, G=0.374	0.141383	0.649429	0.451	0.033	0.025-0.041	6e-17
rs2001703	Monocyte percentage of white cells	32888494	rs9849126	chr3:128312069	C=0.351, T=0.649	0.128384	0.651236	0.374947	0.0508523	0.044-0.057	3e-52
rs2001703	Lymphocyte-to-monocyte ratio	34469753	rs9849126	chr3:128312069	C=0.351, T=0.649	0.128384	0.651236	0.625	NA	NA	8e-125
rs2001703	Myeloproliferative neoplasms	33057200	rs9864772	chr3:128316939	A=0.482, G=0.518	0.254328	0.650016	0.6075	1.15	1.09-1.21	3e-07
rs2001703	White blood cell count (basophil)	29403010	rs6782812	chr3:128317997	A=0.826, G=0.174	0.113346	0.549755	NR	0.1417	0.13-0.15	2e-123
rs2001703	Basophil percentage of white cells	27863252	rs6782812	chr3:128317997	A=0.826, G=0.174	0.113346	0.549755	0.893	0.13954	0.13-0.15	7e-136
rs2001703	Basophil percentage of granulocytes	27863252	rs6782812	chr3:128317997	A=0.826, G=0.174	0.113346	0.549755	0.8929	0.142475	0.13-0.15	3e-139
rs2001703	Basophil percentage of white cells	32888494	rs6782812	chr3:128317997	A=0.826, G=0.174	0.113346	0.549755	0.893069	0.0746757	0.067-0.082	6e-84
rs2001703	Eosinophil counts	32888494	rs6782812	chr3:128317997	A=0.826, G=0.174	0.113346	0.549755	0.893043	0.153868	0.15-0.16	2E-374
rs2001703	Basophil count	32888494	rs6782812	chr3:128317997	A=0.826, G=0.174	0.113346	0.549755	0.893054	0.0565204	0.049-0.064	1e-47
rs2001703	Eosinophil counts	32888493	rs6782812	chr3:128317997	A=0.826, G=0.174	0.113346	0.549755	0.892354	0.133851	0.13-0.14	1E-382
rs2001703	Neutrophil count	32888494	rs6782812	chr3:128317997	A=0.826, G=0.174	0.113346	0.549755	0.893013	0.0655325	0.058-0.073	3e-71
rs2001703	Neutrophil percentage of white cells	32888494	rs6782812	chr3:128317997	A=0.826, G=0.174	0.113346	0.549755	0.893006	0.0867532	0.08-0.094	8e-127
rs2001703	Eosinophil counts	32888493	rs6782812	chr3:128317997	A=0.826, G=0.174	0.113346	0.549755	0.212286	0.166725	0.13-0.2	4e-18
rs2001703	Eosinophil percentage of white cells	32888494	rs6782812	chr3:128317997	A=0.826, G=0.174	0.113346	0.549755	0.893052	0.172	0.16-0.18	2E-467
rs2001703	Basophil count	32888493	rs6782812	chr3:128317997	A=0.826, G=0.174	0.113346	0.549755	0.339286	0.15041	0.14-0.16	7e-179
rs2001703	Eosinophil counts	34594039	rs6782812	chr3:128317997	A=0.826, G=0.174	0.113346	0.549755	NR	0.0891	0.084-0.094	1e-291
rs2001703	Eosinophil counts	35935937	rs6782812	chr3:128317997	A=0.826, G=0.174	0.113346	0.549755	0.11	0.125	0.11-0.14	3e-96
rs2001703	White blood cell count (basophil)	34107879	rs6782812	chr3:128317997	A=0.826, G=0.174	0.113346	0.549755	0.167	0.1367	0.11-0.17	1e-17
rs2001703	White blood cell count (eosinophil)	34107879	rs6782812	chr3:128317997	A=0.826, G=0.174	0.113346	0.549755	0.1672	0.1463	0.12-0.18	6e-22
rs2001703	White blood cell count (basophil)	27863252	rs6782812	chr3:128317997	A=0.826, G=0.174	0.113346	0.549755	0.893	0.118175	0.11-0.13	1e-96
rs2001703	White blood cell count (basophil)	28158719	rs6782812	chr3:128317997	A=0.826, G=0.174	0.113346	0.549755	0.173¬†	0.0671	0.055-0.079	1e-26
rs2001703	Pappalysin-1 levels	34648354	rs6782812	chr3:128317997	A=0.826, G=0.174	0.113346	0.549755	0.89	0.257	0.21-0.3	1e-31
rs2001703	Basophil forward scatter distribution width	37596262	rs6782812	chr3:128317997	A=0.826, G=0.174	0.113346	0.549755	0.8897	0.211899	0.19-0.24	8e-61
rs2001703	Eosinophil side scatter distribution width	37596262	rs6782812	chr3:128317997	A=0.826, G=0.174	0.113346	0.549755	0.8902	0.0919748	0.066-0.118	5e-12
rs2001703	Eosinophil counts	29403010	rs7646596	chr3:128320345	G=0.826, T=0.174	0.113715	0.551033	NR	0.09638	0.084-0.108	3e-56
rs2001703	Eosinophil counts	32888493	rs7646596	chr3:128320345	G=0.826, T=0.174	0.113715	0.551033	0.338112	0.099773	0.09-0.11	3e-84
rs2001703	Immature fraction of reticulocytes	32888494	rs7646596	chr3:128320345	G=0.826, T=0.174	0.113715	0.551033	0.893359	0.0221471	0.015-0.029	1e-09
rs2001703	Basophil count	34594039	rs7646596	chr3:128320345	G=0.826, T=0.174	0.113715	0.551033	0.661139	0.13184	0.12-0.14	3e-168
rs2001703	Eosinophil counts	34594039	rs7646596	chr3:128320345	G=0.826, T=0.174	0.113715	0.551033	0.66106	0.0965241	0.087-0.106	8e-94
rs2001703	Basophil count	34594039	rs7646596	chr3:128320345	G=0.826, T=0.174	0.113715	0.551033	NR	0.0644	0.059-0.07	7e-125
rs2001703	Metabolite levels (1-methylhistamine; _1_methylhistamine)	37253714	rs7646596	chr3:128320345	G=0.826, T=0.174	0.113715	0.551033	0.8571	0.267	0.22-0.31	8e-28
rs2001703	Neutrophil count	34594039	rs9811380	chr3:128321226	A=0.719, G=0.281	0.118307	0.412411	0.147028	0.0395264	0.027-0.052	2e-09
rs2001703	Monocyte chemoattractant protein-1 levels	33067605	rs9811380	chr3:128321226	A=0.719, G=0.281	0.118307	0.412411	0.71	0.0521	NA	1e-08
rs2001703	Neutrophil count	27863252	rs6782228	chr3:128323424	C=0.314, G=0.686	0.192212	0.485088	0.2678	0.034076	0.026-0.042	6e-17
rs2001703	Myeloid white cell count	27863252	rs6782228	chr3:128323424	C=0.314, G=0.686	0.192212	0.485088	0.2679	0.039773	0.032-0.048	2e-22
rs2001703	Lymphocyte percentage of white cells	27863252	rs6782228	chr3:128323424	C=0.314, G=0.686	0.192212	0.485088	0.2679	0.0402116	0.032-0.048	3e-23
rs2001703	White blood cell count	27863252	rs6782228	chr3:128323424	C=0.314, G=0.686	0.192212	0.485088	0.2679	0.0315181	0.024-0.04	1e-14
rs2001703	Sum neutrophil eosinophil counts	27863252	rs6782228	chr3:128323424	C=0.314, G=0.686	0.192212	0.485088	0.2678	0.0315996	0.024-0.04	9e-15
rs2001703	Granulocyte count	27863252	rs6782228	chr3:128323424	C=0.314, G=0.686	0.192212	0.485088	0.2678	0.0310248	0.023-0.039	3e-14
rs2001703	Lymphocyte percentage of white cells	32888494	rs6782228	chr3:128323424	C=0.314, G=0.686	0.192212	0.485088	0.267755	0.0262782	0.021-0.031	2e-23
rs2001703	Monocyte count	32888493	rs6782228	chr3:128323424	C=0.314, G=0.686	0.192212	0.485088	0.267192	0.086949	0.083-0.091	2E-368
rs2001703	Sum basophil neutrophil counts	27863252	rs6782228	chr3:128323424	C=0.314, G=0.686	0.192212	0.485088	0.2679	0.0336451	0.026-0.042	2e-16
rs2001703	Monocyte count	27863252	rs6782228	chr3:128323424	C=0.314, G=0.686	0.192212	0.485088	0.2679	0.0876166	0.08-0.096	1e-103
rs2001703	Neutrophil-to-lymphocyte ratio	34469753	rs34762068	chr3:128325763	A=0.275, G=0.725	0.127023	0.433329	0.727	NA	NA	2e-21
rs2001703	Eosinophil counts	34469753	rs2712407	chr3:128326807	C=0.844, T=0.156	0.100648	0.985743	0.767	NA	NA	3e-27
rs2001703	Intrinsic epigenetic age acceleration	34187551	rs2712407	chr3:128326807	C=0.844, T=0.156	0.100648	0.985743	NR	NA	NA	2e-17
rs2001703	Serum metabolite levels	33031748	rs2253125	chr3:128329793	C=0.849, T=0.151	0.252024	0.890737	0.187086	0.283	0.23-0.34	5e-23
rs2001703	Basophil count	32888494	rs67445542	chr3:128330526	C=0.644, T=0.356	0.856129	0.931729	0.613147	0.0200879	0.015-0.025	6e-16
rs2001703	Serum levels of protein RPN1	35078996	rs9841161	chr3:128331870	A=0.353, G=0.647	0.873003	0.946216	0.4099	0.210839	0.17-0.25	3e-29
rs2001703	Mosaic loss of chromosome Y (Y chromosome dosage)	31624269	rs2811487	chr3:128331879	A=0.253, G=0.747	0.188603	0.995613	0.36	0.027	NA	7e-10
rs2001703	Mosaic loss of chromosome Y (Y chromosome dosage)	31624269	rs2811487	chr3:128331879	A=0.253, G=0.747	0.188603	0.995613	0.77	0.01	NA	3e-12
rs2001703	Eosinophil counts	27863252	rs2492286	chr3:128336298	G=0.838, T=0.162	0.107005	0.993143	0.1543	0.0431462	0.033-0.053	4e-18
rs2001703	Intrinsic epigenetic age acceleration	34187551	rs2492286	chr3:128336298	G=0.838, T=0.162	0.107005	0.993143	0.1519	0.2808	0.2-0.36	5e-11
rs2001703	Monocyte count	34925446	rs2811489	chr3:128337371	C=0.366, T=0.634	0.963422	0.996492	NR	0.074619	0.052-0.097	8e-11
rs2001703	Monocyte count	23314186	rs2712381	chr3:128338600	A=0.361, C=0.639	0.984484	0.996519	0.4	0.23	NA	2e-16
rs2001703	Monocyte count	32888493	rs2335236	chr3:128341718	C=0.367, T=0.633	0.959278	0.996486	0.419746	0.075448	0.051-0.1	1e-09
rs2001703	Red blood cell count	34594039	rs2712418	chr3:128343636	A=0.25, G=0.75	0.185411	0.995557	NR	0.0114	0.0077-0.0151	2e-09
rs2001703	Intrinsic epigenetic age acceleration	34187551	rs1126828	chr3:128344786	A=0.238, G=0.762	0.173485	0.995329	0.8505	0.9645	0.71-1.22	9e-14
rs2001703	Dolichyl-diphosphooligosaccharide--protein glycosyltransferase subunit 1 levels (RPN1.6458.6.3)	29875488	rs2712417	chr3:128345179	A=0.36, G=0.64	0.986185	0.995654	0.618	0.34	0.08	3e-44
rs2001703	Severe COVID-19 infection	36662838	rs2712371	chr3:128346214	A=0.636, G=0.364	0.957296	0.987771	NR	NA	NA	2e-09
rs2001703	Monocyte count	32888493	rs6789546	chr3:128350038	C=0.783, T=0.217	0.478433	0.984193	0.237978	NA	NA	8E-369
rs2001703	Platelet distribution width	32888494	rs4857914	chr3:128350684	C=0.656, T=0.344	0.291887	0.996767	0.359068	0.0165671	0.012-0.021	2e-12
rs2001703	Severe COVID-19 infection	36662838	rs11717399	chr3:128354334	C=0.634, G=0.366	0.965919	0.996495	NR	NA	NA	1e-16
rs2001703	Severe COVID-19 infection	36662838	rs7650156	chr3:128361555	A=0.64, T=0.36	0.984464	0.994785	NR	NA	NA	9e-08
rs2001703	Mean corpuscular hemoglobin	32888494	rs2712412	chr3:128366051	A=0.724, T=0.276	0.211951	0.995971	0.256155	0.0181767	0.013-0.023	7e-13
rs2001703	Mean corpuscular volume	32888494	rs2712412	chr3:128366051	A=0.724, T=0.276	0.211951	0.995971	0.256137	0.0144916	0.0099-0.0191	5e-11
rs2001703	Mean corpuscular volume	34594039	rs2712412	chr3:128366051	A=0.724, T=0.276	0.211951	0.995971	NR	0.0138	0.0095-0.0181	3e-10
rs2001703	Mean corpuscular hemoglobin	34594039	rs2712412	chr3:128366051	A=0.724, T=0.276	0.211951	0.995971	NR	0.014	0.0097-0.0183	2e-10
rs2001703	White blood cell count	30595370	rs34198449	chr3:128381270	A=0.213, G=0.787	0.482682	0.99854	NR	NA	NA	3e-37
rs2001703	Monocyte count	32888494	rs34198449	chr3:128381270	A=0.213, G=0.787	0.482682	0.99854	0.269564	0.0482508	0.043-0.054	1e-61
rs2001703	White blood cell count	32888494	rs34198449	chr3:128381270	A=0.213, G=0.787	0.482682	0.99854	0.269516	0.0273332	0.022-0.032	2e-27
rs2001703	White blood cell count	34594039	rs34198449	chr3:128381270	A=0.213, G=0.787	0.482682	0.99854	NR	0.0304	0.025-0.035	6e-32
rs2001703	White blood cell count	32888493	rs150918492	chr3:128389659	A=0.119, G=0.881	0.235609	0.986951	0.26455	0.027478	0.023-0.032	1e-35
rs2001703	Neutrophil count	32888494	rs150918492	chr3:128389659	A=0.119, G=0.881	0.235609	0.986951	0.267252	0.0218214	0.017-0.027	9e-17
rs2001703	Myeloperoxidase levels	33067605	rs150918492	chr3:128389659	A=0.119, G=0.881	0.235609	0.986951	0.26	0.0648	NA	4e-11
rs2001703	Neutrophil count	34469753	rs150918492	chr3:128389659	A=0.119, G=0.881	0.235609	0.986951	0.732	NA	NA	3e-18
rs2001703	Blood protein levels	30072576	rs7650934	chr3:128392373	C=0.634, T=0.366	0.878822	0.950916	0.582344	0.239241	0.19-0.29	6e-21
rs2001703	Neutrophil count	34469753	rs9866894	chr3:128402509	A=0.128, G=0.872	0.247681	0.970875	0.085	NA	NA	5e-14
rs2001703	Lymphocyte percentage of white cells	27863252	rs6785206	chr3:128412024	A=0.127, G=0.873	0.240436	0.960862	0.9197	0.0604904	0.047-0.074	8e-20
rs2001703	Severe COVID-19 infection	36662838	rs6774515	chr3:128415878	C=0.385, T=0.615	0.797902	0.943096	NR	NA	NA	3e-06
rs2001703	Monocyte count	34469753	rs55956209	chr3:128425082	A=0.698, G=0.302	0.124006	0.714815	0.609	NA	NA	3e-36
rs74808447	Mouth ulcers	30837455	rs55667203	chr3:159950798	C=0.91, T=0.09	0.248199	0.654697	0.17593	1.10424	1.09-1.11	2e-64
rs74808447	Pulse pressure	34594039	rs7624902	chr3:160004026	A=0.549, G=0.451	0.205586	0.995012	NR	0.0108	0.0071-0.0145	1e-08
rs74808447	Low-density lipoprotein levels (MTAG)	36376304	rs7624902	chr3:160004026	A=0.549, G=0.451	0.205586	0.995012	NR	0.008694	0.006-0.0114	4e-10
rs74808447	Total cholesterol levels	35884923	rs11709336	chr3:160007534	C=0.179, T=0.821	0.781281	0.996669	NR	1.55	0.95-2.15	5e-07
rs74808447	HDL cholesterol levels	32203549	rs6790951	chr3:160025287	C=0.694, T=0.306	0.387792	1	0.520317	0.0115111	0.0078-0.0153	2e-09
rs74808447	Gamma glutamyl transpeptidase	34594039	rs78376817	chr3:160026630	C=0.18, T=0.82	0.781186	1	NR	0.0244	0.02-0.029	5e-28
rs74808447	Total cholesterol levels	34887591	rs4679881	chr3:160028014	C=0.441, T=0.559	0.216388	1	0.536716	0.0159645	0.013-0.019	2e-22
rs74808447	Low density lipoprotein cholesterol levels	34887591	rs4679881	chr3:160028014	C=0.441, T=0.559	0.216388	1	NR	NA	NA	2e-18
rs74808447	Liver enzyme levels (alanine transaminase)	33972514	rs73875254	chr3:160029132	A=0.82, G=0.18	0.780128	1	0.738268	0.00423383	0.0034-0.0051	7e-22
rs74808447	Total cholesterol levels	34887591	rs55687857	chr3:160029964	C=0.441, G=0.559	0.216739	1	NR	NA	NA	3e-29
rs74808447	Low density lipoprotein cholesterol levels	34887591	rs6441313	chr3:160036400	A=0.559, G=0.441	0.216564	1	0.536943	0.0125638	0.0098-0.0153	2e-14
rs74808447	Aspartate aminotransferase levels	34315874	rs17826137	chr3:160037972	A=0.187, T=0.813	0.744528	1	NR	0.0019	0.0013-0.0025	2e-11
rs74808447	Alanine aminotransferase levels	34315874	rs17826137	chr3:160037972	A=0.187, T=0.813	0.744528	1	NR	0.004	0.003-0.005	3e-17
rs74808447	Low density lipoprotein cholesterol levels	32493714	rs4616688	chr3:160042459	G=0.559, T=0.441	0.215505	0.997552	0.470985	0.013898	0.01-0.018	5e-13
rs74808447	Non-HDL cholesterol levels	34887591	rs60009222	chr3:160063356	A=0.559, C=0.441	0.215505	0.997552	NR	NA	NA	5e-12
rs74808447	Random glucose levels	37679419	rs9799314	chr3:160082071	C=0.442, T=0.558	0.215688	1	0.4722	0.00176895	0.0012-0.0023	2e-09
rs74808447	Random glucose levels	37679419	rs9799314	chr3:160082071	C=0.442, T=0.558	0.215688	1	0.47	0.0018	0.0012-0.0024	1e-09
rs74808447	LDL cholesterol	30275531	rs10513551	chr3:160086055	G=0.562, T=0.438	0.219213	1	0.5299	0.0141	0.0098-0.0184-1	1e-10
rs74808447	Total cholesterol levels	35884923	rs73875259	chr3:160106130	C=0.82, T=0.18	0.781186	1	NR	1.5	0.9-2.1	1e-06
rs74808447	Liver enzyme levels (gamma-glutamyl transferase)	33972514	rs11708118	chr3:160110255	A=0.159, G=0.841	0.904385	1	0.738293	0.00703864	0.0059-0.0082	3e-35
rs74808447	Alanine aminotransferase levels	34594039	rs16831207	chr3:160116807	G=0.18, T=0.82	0.781186	1	NR	0.0222	0.017-0.027	2e-18
rs74808447	Prostate-specific antigen levels	37264206	rs10673842	chr3:160130592	-=0.554, TATC=0.446	0.212227	1	0.522	0.023	0.015-0.031	2e-08
rs74808447	Glutamine levels (UKB data field 23461)	36764567	rs12632030	chr3:160133339	C=0.301, T=0.699	0.397816	1	0.482987	0.0425624	0.033-0.052	2e-19
rs74808447	Apolipoprotein A1 levels	32203549	rs6785881	chr3:160153989	C=0.701, T=0.299	0.389605	0.986337	0.521522	0.0116771	0.0078-0.0155	3e-09
rs74808447	Intrinsic epigenetic age acceleration	34187551	rs1047210	chr3:160154258	A=0.701, C=0.299	0.389605	0.986337	0.4751	0.1872	0.13-0.25	5e-10
rs74808447	Intrinsic epigenetic age acceleration	29374233	rs11706810	chr3:160159921	C=0.305, T=0.695	0.379321	0.986227	0.45	0.4089	0.28-0.54	2e-09
rs74808447	Alanine levels	35213538	rs2279457	chr3:160168292	A=0.567, G=0.433	0.214631	0.978305	0.471958	0.0386967	0.031-0.047	4e-21
rs74808447	Alanine levels (UKB data field 23460)	36764567	rs2279457	chr3:160168292	A=0.567, G=0.433	0.214631	0.978305	0.470139	0.031829	0.024-0.04	2e-14
rs74808447	Low density lipoprotein cholesterol levels	29507422	rs56394279	chr3:160171092	C=0.664, T=0.336	0.317696	0.969112	NR	0.016	NA	3e-07
rs74808447	Pulse pressure	30578418	rs56394279	chr3:160171092	C=0.664, T=0.336	0.317696	0.969112	0.4853	0.1376	0.089-0.186	2e-08
rs74808447	Systolic blood pressure	30578418	rs56394279	chr3:160171092	C=0.664, T=0.336	0.317696	0.969112	0.4838	0.2361	0.17-0.3	7e-13
rs74808447	Type 2 diabetes	32541925	rs56394279	chr3:160171092	C=0.664, T=0.336	0.317696	0.969112	0.468	0.0314	0.022-0.04	5e-12
rs74808447	Total cholesterol levels	29507422	rs56394279	chr3:160171092	C=0.664, T=0.336	0.317696	0.969112	NR	0.019	NA	8e-09
rs74808447	Aspartate aminotransferase levels	33547301	rs17236494	chr3:160173600	A=0.841, C=0.159	0.858208	0.975591	0.27	6.04	-	2e-09
rs74808447	Alanine aminotransferase levels	33547301	rs17236494	chr3:160173600	A=0.841, C=0.159	0.858208	0.975591	0.27	7.47	-	8e-14
rs74808447	Liver enzyme levels (gamma-glutamyl transferase)	35810165	rs17236494	chr3:160173600	A=0.841, C=0.159	0.858208	0.975591	NR	NA	NA	2e-09
rs74808447	Eosinophil percentage of white cells	32888494	rs6789211	chr3:160175845	C=0.56, T=0.44	0.127037	0.972037	0.579511	0.0142118	0.0098-0.0186	2e-10
rs74808447	Red cell distribution width	30595370	rs11716413	chr3:160175897	A=0.822, C=0.178	0.749769	0.975033	NR	NA	NA	1e-08
rs74808447	Haemorrhoidal disease	33888516	rs3851366	chr3:160191374	C=0.663, T=0.337	0.303687	0.950475	0.4683	0.98	0.97-0.98	4e-10
rs74808447	Eosinophil counts	32888493	rs4680588	chr3:160192518	G=0.446, T=0.554	0.19915	0.967917	0.489374	NA	NA	5e-13
rs74808447	DNA methylation PhenoAge acceleration	34187551	rs1369666	chr3:160209026	A=0.726, T=0.274	0.405996	0.947228	NR	NA	NA	2e-08
rs74808447	Intrinsic epigenetic age acceleration	34187551	rs7627756	chr3:160217483	A=0.485, G=0.515	0.165449	0.954841	NR	NA	NA	2e-13
rs74808447	Total cholesterol levels	30275531	rs721023	chr3:160223172	A=0.486, G=0.514	0.164759	0.954753	0.5473	0.0198	0.015-0.025-1	7e-14
rs74808447	Total cholesterol levels	35884923	rs373330528	chr3:160257786	-=0.759, T=0.241	0.465974	0.931473	NR	1.49	0.88-2.1	1e-06
rs74808447	Glutamine levels	35213538	rs56156703	chr3:160258869	A=0.632, T=0.368	0.265251	0.95023	0.502083	0.0418425	0.034-0.05	4e-24
rs74808447	Systolic blood pressure	30595370	rs62272800	chr3:160263384	A=0.336, T=0.664	0.297211	0.938187	NR	NA	NA	2e-11
rs74808447	Cardiovascular disease	30595370	rs75943566	chr3:160265817	C=0.146, T=0.854	0.846235	0.91991	NR	NA	NA	2e-07
rs74808447	Prostate cancer	37945903	rs1317365	chr3:160278478	C=0.443, T=0.557	0.122189	0.947538	0.591	1.03	1.02-1.04	9e-07
rs74808447	Prostate cancer	37945903	rs1317365	chr3:160278478	C=0.443, T=0.557	0.122189	0.947538	NR	1.03	1.02-1.04	3e-08
rs74808447	DNA methylation Hannum age acceleration	34187551	rs4679900	chr3:160301772	C=0.612, T=0.388	0.215938	0.894946	NR	NA	NA	7e-10
rs74808447	Non-HDL cholesterol levels	34887591	rs56213443	chr3:160309043	A=0.419, C=0.581	0.192846	0.901189	0.536962	0.0119296	0.0087-0.0152	8e-10
rs74808447	Attention deficit hyperactivity disorder	32279069	rs1920644	chr3:160313354	C=0.504, T=0.496	0.115053	0.826385	0.52	1.09	1.05-1.12	5e-08
rs74808447	Aspartate aminotransferase levels	34594039	rs4679903	chr3:160328568	A=0.162, C=0.838	0.649648	0.856389	NR	0.0156	0.011-0.02	3e-12
rs74808447	Alcohol use disorder (total score)	30336701	rs1920650	chr3:160335588	C=0.351, T=0.649	0.209829	0.814556	NR	5.63	NA	2e-08
rs74808447	Primary biliary cholangitis	19458352	rs4679904	chr3:160340896	C=0.84, T=0.16	0.643435	0.845371	0.72	1.38	1.21-1.57	1e-06
rs74808447	Diastolic blood pressure	27841878	rs2178452	chr3:160370160	A=0.329, G=0.671	0.201598	0.7613	NR	0.133	NA	6e-08
rs74808447	Systolic blood pressure	27841878	rs2178452	chr3:160370160	A=0.329, G=0.671	0.201598	0.7613	NR	0.259	NA	1e-10
rs74808447	Pulse pressure	27841878	rs2178452	chr3:160370160	A=0.329, G=0.671	0.201598	0.7613	NR	0.137	NA	3e-07
rs74808447	Pulse pressure	27841878	rs2178452	chr3:160370160	A=0.329, G=0.671	0.201598	0.7613	NR	0.189	NA	8e-07
rs74808447	Systolic blood pressure	27841878	rs2178452	chr3:160370160	A=0.329, G=0.671	0.201598	0.7613	NR	0.335	NA	6e-09
rs74808447	Systolic blood pressure	27841878	rs2178452	chr3:160370160	A=0.329, G=0.671	0.201598	0.7613	NR	0.304	NA	2e-06
rs74808447	Type 2 diabetes	35893037	rs13072556	chr3:160401027	A=0.231, C=0.769	0.300664	0.726178	NR	NA	NA	2e-20
rs2844607	Hay fever and/or eczema	31361310	rs34416364	chr6:31003469	A=0.063, G=0.937	0.122641	0.737587	0.90442	1.0609	1.04-1.08	8e-09
rs2844607	Childhood ear infection	28928442	rs34416364	chr6:31003469	A=0.063, G=0.937	0.122641	0.737587	NR	0.0711	0.041-0.101	4e-06
rs2844607	MHC class I polypeptide-related sequence A levels	36168886	rs1265049	chr6:31081080	C=0.066, T=0.934	0.147332	0.79125	0.0420927	0.727166	0.6-0.86	2e-27
rs2844607	Hemoglobin	32888494	rs1265075	chr6:31113113	A=0.058, C=0.942	0.132149	0.802794	0.07622	0.0262296	0.018-0.035	8e-10
rs2844607	Monocyte percentage of white cells	32888494	rs1265075	chr6:31113113	A=0.058, C=0.942	0.132149	0.802794	0.076277	0.0446547	0.036-0.053	4e-25
rs2844607	Mean spheric corpuscular volume	32888494	rs1265075	chr6:31113113	A=0.058, C=0.942	0.132149	0.802794	0.076136	0.044859	0.036-0.054	8e-24
rs2844607	Reticulocyte count	32888494	rs1265075	chr6:31113113	A=0.058, C=0.942	0.132149	0.802794	0.076201	0.0374819	0.029-0.046	5e-17
rs2844607	Monocyte count	27863252	rs28749551	chr6:31163972	C=0.158, G=0.842	0.155304	0.497818	0.1902	0.0393092	0.03-0.048	8e-18
rs2844607	Plateletcrit	32888494	rs28749551	chr6:31163972	C=0.158, G=0.842	0.155304	0.497818	0.189749	0.0294646	0.024-0.035	9e-23
rs2844607	CD28- CD8+ T cell %CD8+ T cell	32929287	rs6904670	chr6:31192797	A=0.579, G=0.421	0.125237	0.551301	0.64142	0.1458	0.094-0.197	3e-08
rs2844607	Mean platelet volume	32888494	rs3130427	chr6:31218984	A=0.506, G=0.494	0.122682	0.632113	0.594789	0.0290435	0.024-0.034	2e-27
rs2844607	Waist-hip index	34021172	rs1793892	chr6:31221351	C=0.047, T=0.953	0.115077	0.838918	NR	0.0256321	0.017-0.034	3e-09
rs2844607	Waist-to-hip ratio adjusted for BMI	34021172	rs1793892	chr6:31221351	C=0.047, T=0.953	0.115077	0.838918	NR	0.0258258	0.017-0.034	2e-09
rs2844607	White blood cell count (basophil)	29403010	rs9264396	chr6:31229307	C=0.525, T=0.475	0.270445	0.90427	NR	0.06971	0.055-0.084	2e-20
rs2844607	Prostate cancer	34290314	rs17192225	chr6:31230438	C=0.136, T=0.864	0.455475	0.933002	NR	1.12175	1.07-1.17	2e-06
rs2844607	Thyroid stimulating hormone levels	37872160	rs2524118	chr6:31230667	A=0.06, T=0.94	0.177327	0.913349	0.1403	0.0638	0.055-0.072	2e-50
rs2844607	Basophil count	32888493	rs9357120	chr6:31230717	A=0.374, T=0.626	0.143564	0.53514	0.42999	0.058958	0.049-0.069	6e-32
rs2844607	Basophil count	34594039	rs9357120	chr6:31230717	A=0.374, T=0.626	0.143564	0.53514	0.563923	0.0533207	0.044-0.062	1e-31
rs2844607	Blood cell traits (multivariate analysis)	31080455	rs2853961	chr6:31231989	A=0.35, G=0.65	0.127054	0.886352	NR	NA	NA	4e-08
rs2844607	Type 2 diabetes	30718926	rs2844623	chr6:31232543	C=0.838, T=0.162	0.112995	0.418063	0.78	1.1	1.08-1.12	1e-17
rs2844607	Amyloid (PET imaging) (24 month visit)	35086473	rs2844623	chr6:31232543	C=0.838, T=0.162	0.112995	0.418063	NR	0.2137	NA	5e-07
rs2844607	Eosinophil counts	32888493	rs2524105	chr6:31232910	C=0.467, G=0.533	0.283149	0.909093	0.317247	0.06908	0.059-0.079	4e-41
rs2844607	Mean corpuscular hemoglobin	29403010	rs185207145	chr6:31234643	C=0.967, T=0.033	0.108679	0.984052	NR	0.05419	0.036-0.073	1e-08
rs2844607	Waist-hip index	34021172	rs2853950	chr6:31236175	C=0.543, T=0.457	0.164788	0.68083	NR	0.0177105	0.012-0.023	4e-10
rs2844607	Waist-to-hip ratio adjusted for BMI	34021172	rs2853950	chr6:31236175	C=0.543, T=0.457	0.164788	0.68083	NR	0.0182212	0.013-0.024	1e-10
rs2844607	A body shape index	34021172	rs2853950	chr6:31236175	C=0.543, T=0.457	0.164788	0.68083	NR	0.0171726	0.012-0.023	2e-09
rs2844607	Serum metabolite levels (CMS)	31636271	rs34131062	chr6:31236410	C=0.868, T=0.132	0.499526	0.994083	NR	0.0720229	NA	3e-10
rs2844607	Serum metabolite levels (CMS)	31636271	rs34131062	chr6:31236410	C=0.868, T=0.132	0.499526	0.994083	NR	0.0715205	NA	1e-09
rs2844607	Serum metabolite levels	31636271	rs34131062	chr6:31236410	C=0.868, T=0.132	0.499526	0.994083	NR	0.0721877	NA	8e-09
rs2844607	Serum metabolite levels	31636271	rs34131062	chr6:31236410	C=0.868, T=0.132	0.499526	0.994083	NR	0.0707539	NA	1e-08
rs2844607	Waist-hip ratio	30239722	rs2894204	chr6:31237061	C=0.269, T=0.731	0.106772	0.983905	0.6383	0.0209	0.017-0.025	8e-25
rs2844607	Waist-hip ratio	30239722	rs2894204	chr6:31237061	C=0.269, T=0.731	0.106772	0.983905	0.6383	0.0209	0.017-0.025	8e-25
rs2844607	Estimated glomerular filtration rate	31015462	rs9264639	chr6:31238322	C=0.91, T=0.09	0.327161	0.994249	0.8898	5.601	NA	2e-08
rs2844607	Waist-to-hip ratio adjusted for BMI	34021172	rs9264642	chr6:31238490	C=0.731, T=0.269	0.106075	0.980686	NR	0.0238148	0.018-0.03	7e-14
rs2844607	Waist-hip index	34021172	rs9264642	chr6:31238490	C=0.731, T=0.269	0.106075	0.980686	NR	0.0220978	0.016-0.028	4e-12
rs2844607	Hip circumference adjusted for BMI	34021172	rs9264666	chr6:31239296	C=0.6, G=0.4	0.160749	0.896197	NR	0.0183937	0.013-0.024	6e-11
rs2844607	Hip circumference adjusted for BMI	34021172	rs17879195	chr6:31239305	C=0.799, T=0.201	0.252098	0.548638	NR	0.0253256	0.017-0.033	3e-10
rs2844607	Resistance to COVID-19 infection (Exposed negative vs positive)	36662838	rs1131123	chr6:31239378	G=0.548, T=0.452	0.202905	0.906116	NR	NA	NA	1e-06
rs2844607	Waist-to-hip ratio adjusted for BMI	34021172	rs41543814	chr6:31239430	C=0.538, T=0.462	0.296118	0.921136	NR	0.0205232	0.014-0.027	7e-11
rs2844607	Waist-hip index	34021172	rs41543814	chr6:31239430	C=0.538, T=0.462	0.296118	0.921136	NR	0.0194382	0.013-0.026	7e-10
rs2844607	Waist-to-hip ratio adjusted for BMI	34021172	rs707911	chr6:31239577	A=0.366, C=0.634	0.136993	0.888943	NR	0.0201335	0.014-0.026	1e-10
rs2844607	Waist-hip index	34021172	rs707911	chr6:31239577	A=0.366, C=0.634	0.136993	0.888943	NR	0.0186456	0.013-0.025	2e-09
rs2844607	Hip circumference adjusted for BMI	34021172	rs707911	chr6:31239577	A=0.366, C=0.634	0.136993	0.888943	NR	0.027395	0.021-0.033	4e-19
rs2844607	Gastric cancer	34594039	rs1050437	chr6:31239585	C=0.775, T=0.225	0.197716	0.451517	0.367702	0.111339	0.077-0.145	2e-10
rs2844607	Triglyceride to HDL cholesterol ratio	38200128	rs2074493	chr6:31239776	A=0.695, C=0.305	0.100743	0.38432	0.226	0.0496	0.044-0.055	6e-40
rs2844607	Triglyceride to HDL cholesterol ratio	38200128	rs2074493	chr6:31239776	A=0.695, C=0.305	0.100743	0.38432	0.2259	0.0433	0.035-0.051	1e-21
rs2844607	Triglyceride to HDL cholesterol ratio	38200128	rs2074493	chr6:31239776	A=0.695, C=0.305	0.100743	0.38432	0.226	0.0396	0.032-0.047	8e-20
rs2844607	Waist-to-hip ratio adjusted for BMI	34021172	rs2308527	chr6:31239821	G=0.331, T=0.669	0.116994	0.887616	NR	0.0203077	0.014-0.027	1e-10
rs2844607	Waist-hip index	34021172	rs2308527	chr6:31239821	G=0.331, T=0.669	0.116994	0.887616	NR	0.0185054	0.012-0.025	5e-09
rs2844607	Serum levels of protein GZMA	35078996	rs2524094	chr6:31240041	C=0.39, T=0.61	0.147547	0.87783	0.3792	0.236005	0.2-0.27	4e-35
rs2844607	Hip circumference adjusted for BMI	34021172	rs2524094	chr6:31240041	C=0.39, T=0.61	0.147547	0.87783	NR	0.0258625	0.02-0.032	6e-17
rs2844607	Chronic obstructive pulmonary disease-related biomarkers	23144326	rs2074488	chr6:31240431	G=0.869, T=0.131	0.500628	0.996049	0.13	NA	NA	2e-10
rs2844607	Waist-hip index	34021172	rs9264681	chr6:31240871	C=0.245, G=0.755	0.901551	0.987389	NR	0.0223033	0.016-0.028	3e-13
rs2844607	Waist-to-hip ratio adjusted for BMI	34021172	rs9264681	chr6:31240871	C=0.245, G=0.755	0.901551	0.987389	NR	0.0225581	0.017-0.029	1e-13
rs2844607	A body shape index	34021172	rs9264681	chr6:31240871	C=0.245, G=0.755	0.901551	0.987389	NR	0.0192801	0.013-0.025	4e-10
rs2844607	Hip circumference adjusted for BMI	34021172	rs9264681	chr6:31240871	C=0.245, G=0.755	0.901551	0.987389	NR	0.0221737	0.016-0.029	2e-11
rs2844607	Waist-hip index	34021172	rs2523599	chr6:31241092	C=0.332, G=0.668	0.144906	0.986948	NR	0.0263436	0.021-0.032	7e-20
rs2844607	Irritable bowel syndrome	33608531	rs2523599	chr6:31241092	C=0.332, G=0.668	0.144906	0.986948	0.39	0.95	NA	4e-08
rs2844607	Waist-to-hip ratio adjusted for BMI	34021172	rs2523599	chr6:31241092	C=0.332, G=0.668	0.144906	0.986948	NR	0.0275701	0.022-0.033	1e-21
rs2844607	Hemoglobin concentration	27863252	rs2524081	chr6:31242083	C=0.061, G=0.939	0.216013	0.995766	0.1374	0.0337815	0.024-0.044	5e-11
rs2844607	Hemoglobin levels	32327693	rs2524081	chr6:31242083	C=0.061, G=0.939	0.216013	0.995766	NR	0.03	NA	2e-19
rs2844607	Waist-hip index	34021172	rs2844620	chr6:31242151	C=0.396, T=0.604	0.19565	0.997813	NR	0.0247749	0.019-0.03	3e-18
rs2844607	Waist-to-hip ratio adjusted for BMI	34021172	rs2844620	chr6:31242151	C=0.396, T=0.604	0.19565	0.997813	NR	0.0208679	0.015-0.027	4e-11
rs2844607	Waist-hip index	34021172	rs2844620	chr6:31242151	C=0.396, T=0.604	0.19565	0.997813	NR	0.0196514	0.013-0.026	5e-10
rs2844607	A body shape index	34021172	rs2844620	chr6:31242151	C=0.396, T=0.604	0.19565	0.997813	NR	0.0239546	0.018-0.03	9e-17
rs2844607	Waist-to-hip ratio adjusted for BMI	34021172	rs2844620	chr6:31242151	C=0.396, T=0.604	0.19565	0.997813	NR	0.0254568	0.02-0.031	4e-19
rs2844607	Educational attainment	35361970	rs12111032	chr6:31242191	A=0.743, G=0.257	0.152365	0.418848	0.7493	0.0110378	0.0087-0.0134	9e-20
rs2844607	Takayasu arteritis	25604533	rs12111032	chr6:31242191	A=0.743, G=0.257	0.152365	0.418848	0.24	2.32	1.76-3.06	1e-09
rs2844607	Waist-hip index	34021172	rs2844619	chr6:31242223	C=0.275, G=0.725	0.109905	0.984233	NR	0.0278547	0.022-0.034	8e-22
rs2844607	Waist-to-hip ratio adjusted for BMI	34021172	rs2844619	chr6:31242223	C=0.275, G=0.725	0.109905	0.984233	NR	0.0293712	0.024-0.035	4e-24
rs2844607	A body shape index	34021172	rs2844619	chr6:31242223	C=0.275, G=0.725	0.109905	0.984233	NR	0.0267656	0.021-0.033	7e-20
rs2844607	Waist-hip index	34021172	rs2844616	chr6:31242639	C=0.444, T=0.556	0.36741	0.989102	NR	0.0233918	0.018-0.029	3e-16
rs2844607	Hip index	34021172	rs2844616	chr6:31242639	C=0.444, T=0.556	0.36741	0.989102	NR	0.0194652	0.013-0.026	2e-09
rs2844607	Waist-to-hip ratio adjusted for BMI	34021172	rs2844616	chr6:31242639	C=0.444, T=0.556	0.36741	0.989102	NR	0.0240156	0.018-0.03	5e-17
rs2844607	Hip circumference adjusted for BMI	34021172	rs2844616	chr6:31242639	C=0.444, T=0.556	0.36741	0.989102	NR	0.0267883	0.021-0.033	7e-18
rs2844607	Red blood cell count	32888494	rs3134745	chr6:31242762	C=0.809, T=0.191	0.109892	0.373182	0.325625	0.0171402	0.012-0.023	5e-10
rs2844607	Hemoglobin concentration	35964923	rs3134745	chr6:31242762	C=0.809, T=0.191	0.109892	0.373182	0.3254	0.03943	NA	5e-23
rs2844607	Hemoglobin concentration	35964923	rs3134745	chr6:31242762	C=0.809, T=0.191	0.109892	0.373182	0.3219	0.03452	NA	2e-22
rs2844607	Red cell distribution width - standard deviation	37596262	rs3134745	chr6:31242762	C=0.809, T=0.191	0.109892	0.373182	0.3204	0.0503456	0.036-0.065	1e-11
rs2844607	Free cholesterol to total lipids ratio in large HDL	35213538	rs9461680	chr6:31243347	C=0.784, T=0.216	0.219863	0.488735	0.825202	0.032856	0.023-0.043	9e-11
rs2844607	Phospholipids to total lipids ratio in medium VLDL	35213538	rs9461680	chr6:31243347	C=0.784, T=0.216	0.219863	0.488735	0.825202	0.0310951	0.021-0.041	3e-09
rs2844607	Triglycerides to total lipids ratio in medium VLDL	35213538	rs9468911	chr6:31243359	A=0.216, G=0.784	0.219179	0.488262	0.825215	0.0349605	0.025-0.045	1e-11
rs2844607	Free cholesterol to total lipids ratio in medium VLDL	35213538	rs9468911	chr6:31243359	A=0.216, G=0.784	0.219179	0.488262	0.825215	0.0354702	0.025-0.046	8e-12
rs2844607	Free cholesterol to total lipids ratio in small HDL	35213538	rs4141168	chr6:31243828	A=0.749, G=0.251	0.1605	0.424035	0.786459	0.0267074	0.017-0.036	2e-08
rs2844607	A body shape index	34021172	rs2524076	chr6:31243830	A=0.643, G=0.357	0.161932	0.985466	NR	0.0225429	0.017-0.028	4e-15
rs2844607	Hip circumference adjusted for BMI	34021172	rs2524076	chr6:31243830	A=0.643, G=0.357	0.161932	0.985466	NR	0.0235806	0.018-0.03	2e-14
rs2844607	Myocardial infarction	33532862	rs3094680	chr6:31243895	C=0.356, T=0.644	0.16507	0.99757	0.601913	1.05	1.03-1.06	1e-08
rs2844607	HLA-C level in Chronic kidney disease with hypertension and no diabetes (21797_4)	35870639	rs3094680	chr6:31243895	C=0.356, T=0.644	0.16507	0.99757	0.7	1.17	1.07-1.27	6e-142
rs2844607	Waist-hip index	34021172	rs2844608	chr6:31247414	C=0.601, T=0.399	0.4516	1	NR	0.0254038	0.02-0.031	2e-18
rs2844607	CD4 on CD28+ CD4+ T cell	32929287	rs2844608	chr6:31247414	C=0.601, T=0.399	0.4516	1	0.45698	0.1884	0.13-0.25	9e-10
rs2844607	Waist-to-hip ratio adjusted for BMI	34021172	rs2844608	chr6:31247414	C=0.601, T=0.399	0.4516	1	NR	0.0260453	0.02-0.032	3e-19
rs2844607	Neutrophil count	32888494	rs2844606	chr6:31248432	A=0.516, G=0.484	0.320064	1	0.417187	0.0258926	0.021-0.031	3e-23
rs2844607	Anti-human herpes¬†virus¬†6¬†IE1A IgG¬†seropositivity	33204752	rs2844606	chr6:31248432	A=0.516, G=0.484	0.320064	1	0.584	0.1	NA	1e-08
rs2844607	Waist-hip index	34021172	rs2844606	chr6:31248432	A=0.516, G=0.484	0.320064	1	NR	0.017266	0.011-0.023	5e-08
rs2844607	Waist-to-hip ratio adjusted for BMI	34021172	rs2844606	chr6:31248432	A=0.516, G=0.484	0.320064	1	NR	0.0190067	0.013-0.025	2e-09
rs2844607	A body shape index	34021172	rs2844606	chr6:31248432	A=0.516, G=0.484	0.320064	1	NR	0.021298	0.016-0.027	1e-13
rs2844607	Hip circumference adjusted for BMI	34021172	rs2844605	chr6:31248591	A=0.516, C=0.484	0.320064	1	NR	0.0250208	0.019-0.031	7e-16
rs2844607	Waist-to-hip ratio adjusted for BMI	34021172	rs2853941	chr6:31249229	C=0.351, T=0.649	0.553205	1	NR	0.0174735	0.012-0.023	1e-09
rs2844607	Waist-hip index	34021172	rs9264764	chr6:31249398	C=0.342, T=0.658	0.512244	0.942117	NR	0.0168291	0.011-0.022	4e-09
rs2844607	Adipsin levels in type 2 diabetes	34620218	rs2853934	chr6:31253928	A=0.91, T=0.09	0.324191	0.988523	NR	0.227	0.15-0.3	1e-09
rs2844607	Eczema	34785669	rs2844594	chr6:31258393	A=0.137, G=0.863	0.161634	0.553443	0.1766	1.12	NA	3e-14
rs2844607	HVEM on naive CD8+ T cell	32929287	rs2844594	chr6:31258393	A=0.137, G=0.863	0.161634	0.553443	0.38517	0.276	0.19-0.36	2e-10
rs2844607	Neutrophil count	32888494	rs115464798	chr6:31260128	A=0.035, G=0.965	0.114435	0.97046	0.056192	0.0498405	0.039-0.06	5e-21
rs2844607	Lymphocyte count	34469753	rs2524147	chr6:31262781	A=0.167, G=0.833	0.183718	0.524248	0.814	NA	NA	8e-65
rs2844607	White blood cell count	36329257	rs2524144	chr6:31263350	A=0.094, G=0.906	0.307338	0.942049	NR	0.109705	NA	2e-14
rs2844607	Hip index	34021172	rs2853923	chr6:31265737	A=0.461, G=0.539	0.164686	0.801035	NR	0.0175506	0.011-0.024	4e-08
rs2844607	Waist-hip index	34021172	rs2524046	chr6:31268114	C=0.865, T=0.135	0.162413	0.559042	NR	0.0223645	0.016-0.029	1e-10
rs2844607	Waist-to-hip ratio adjusted for BMI	34021172	rs2524045	chr6:31268115	G=0.135, T=0.865	0.162413	0.559042	NR	0.022607	0.016-0.029	7e-11
rs2844607	MHC class I polypeptide-related sequence A levels	36168886	rs3873385	chr6:31269308	C=0.829, T=0.171	0.102525	0.386644	0.0746421	0.395918	0.29-0.5	2e-14
rs2844607	Basophil count	34469753	rs9264798	chr6:31270357	C=0.813, T=0.187	0.104457	0.368843	0.826	NA	NA	9e-36
rs2844607	Neutrophil count	34469753	rs9264801	chr6:31270405	C=0.808, T=0.192	0.115511	0.381128	0.826	NA	NA	5e-63
rs2844607	MHC class I polypeptide-related sequence B levels (MICB.5102.55.3)	29875488	rs9264845	chr6:31271076	C=0.093, G=0.907	0.302343	0.938769	0.258	0.26	0.12	3e-16
rs2844607	MHC class I polypeptide-related sequence A levels	36168886	rs11962586	chr6:31271703	A=0.96, T=0.04	0.135904	0.987067	0.0269257	0.698836	0.53-0.87	5e-16
rs2844607	Lectin-like oxidized LDL receptor 1 levels	33067605	rs9264875	chr6:31271735	C=0.091, G=0.909	0.296166	0.940273	0.12	0.092	NA	2e-09
rs2844607	interferon-related traits	33104735	rs2508008	chr6:31273497	A=0.906, G=0.094	0.30474	0.93916	0.119	NA	NA	3e-06
rs2844607	A body shape index	34021172	rs1634761	chr6:31274027	C=0.433, T=0.567	0.147036	0.801912	NR	0.0211552	0.016-0.027	1e-13
rs2844607	Hip circumference adjusted for BMI	34021172	rs1634761	chr6:31274027	C=0.433, T=0.567	0.147036	0.801912	NR	0.0193034	0.014-0.025	6e-12
rs2844607	Myeloid white cell count	27863252	rs9264941	chr6:31274298	A=0.12, G=0.88	0.101693	0.471903	0.167	0.066809	0.057-0.076	6e-44
rs2844607	Mean corpuscular volume	32888494	rs9264945	chr6:31274627	A=0.053, G=0.947	0.180199	0.98523	0.133478	0.0345332	0.028-0.041	2e-29
rs2844607	Smoking behaviour (maximum cigarettes in a 24 hour period)	29532581	rs3873387	chr6:31275663	A=0.338, C=0.662	0.111536	0.853931	0.24743	2.70613	1.61-3.80	1e-06
rs2844607	Hip circumference adjusted for BMI	34021172	rs3873388	chr6:31275827	A=0.5, G=0.5	0.167535	0.747287	NR	0.0213529	0.015-0.028	8e-10
rs2844607	Red blood cell count	32888493	rs2854008	chr6:31312538	A=0.171, G=0.829	0.131139	0.436667	0.274988	NA	NA	5e-92
rs2844607	Red blood cell count	32888493	rs2854008	chr6:31312538	A=0.171, G=0.829	0.131139	0.436667	0.293344	0.04242	0.038-0.046	2e-97
rs2844607	Complement C1q tumor necrosis factor-related protein 5 levels	34648354	rs2854008	chr6:31312538	A=0.171, G=0.829	0.131139	0.436667	0.28	0.129	0.1-0.16	2e-20
rs2844607	Right ventricular peak ejection rate	37126556	rs9265867	chr6:31312790	A=0.899, T=0.101	0.125103	0.576999	NR	NA	NA	2e-09
rs2844607	Mean corpuscular volume	27863252	rs2394982	chr6:31313030	C=0.822, T=0.178	0.121444	0.409859	0.3056	0.0220959	0.015-0.03	8e-09
rs2844607	Cancer (pleiotropy)	27197191	rs2507997	chr6:31314781	A=0.829, G=0.171	0.132053	0.438185	NR	NA	NA	3e-07
rs2844607	Cancer	27197191	rs2507997	chr6:31314781	A=0.829, G=0.171	0.132053	0.438185	NR	1.1	NA	9e-06
rs2844607	CX3CL1 levels	33067605	rs28771425	chr6:31315220	A=0.334, C=0.666	0.108771	0.426643	0.43	0.099	NA	5e-19
rs2844607	Leukocyte immunoglobulin-like receptor subfamily B member 2 levels	34648354	rs9265997	chr6:31316609	C=0.969, T=0.031	0.107256	1	0.1	0.176	0.13-0.22	7e-16
rs2844607	Hip circumference adjusted for BMI	34021172	rs5014819	chr6:31316760	C=0.591, T=0.409	0.140785	0.570511	NR	0.0226584	0.017-0.028	3e-15
rs2844607	Hip circumference adjusted for BMI	34021172	rs9266063	chr6:31319391	A=0.542, C=0.458	0.164409	0.680594	NR	0.017108	0.012-0.023	1e-09
rs2844607	White blood cell count	32888494	rs9266077	chr6:31319879	A=0.947, G=0.053	0.18094	0.985286	0.149984	0.0595975	0.052-0.067	4e-50
rs2844607	COVID-19 hospitalization or rheumatoid arthritis (MTAG)	36762574	rs2523615	chr6:31320642	C=0.638, T=0.362	0.149124	0.935499	NR	NA	NA	6e-25
rs2844607	Naive CD4-CD8- T cell %T cell	32929287	rs2523614	chr6:31320654	C=0.363, T=0.637	0.149264	0.935534	0.26364	0.1522	0.1-0.2	6e-09
rs2844607	Itch intensity from mosquito bite adjusted by bite size	28199695	rs2523614	chr6:31320654	C=0.363, T=0.637	0.149264	0.935534	0.689	0.0237097	0.016-0.031	6e-10
rs2844607	Itch intensity from mosquito bite adjusted by bite size	28199695	rs2523614	chr6:31320654	C=0.363, T=0.637	0.149264	0.935534	0.689	0.0253993	0.016-0.035	2e-07

## Sheet: training_acceleration_bias
Supplementary Table 7. acceleration and bias measure from training data (GS set1)
	age	acc	bias	ll	qc
0	49	-0.0780521	0.0209578	1049.49	FALSE
1	44	0.0924126	0.00525115	1130.7	FALSE
2	19	0.113809	0.0095613	1128.4	FALSE
3	42	-0.105104	-0.00384109	1083.29	FALSE
4	60	0.0011842	0.00268895	1101.42	FALSE
5	69	0.0329174	0.000532348	1100.09	FALSE
6	59	-0.183598	0.00116498	1125.17	FALSE
7	46	0.149024	-0.021361	945.222	FALSE
8	49	0.160443	0.0184947	998.359	FALSE
9	45	-0.12444	0.00791059	1059.04	FALSE
10	55	0.0695004	0.0068081	1107.13	FALSE
11	56	0.0333647	-0.0104677	1100.18	FALSE
12	66	0.0529749	-0.00875023	1024.71	FALSE
13	46	0.109354	-0.00181765	922.861	FALSE
14	20	0.112005	0.0109398	1157.21	FALSE
15	48	0.0447525	-0.012849	1106.84	FALSE
16	54	0.0417757	0.0015193	1087.84	FALSE
17	58	-0.134851	-0.00710554	1107.42	FALSE
18	57	-0.0941507	-0.00310063	1108.05	FALSE
19	27	0.0250181	0.00378404	1072.56	FALSE
20	44	-0.186247	-0.00813724	1162.05	FALSE
21	24	-0.0273169	-0.0127508	1137.03	FALSE
22	47	-0.00333798	0.00733012	1090.17	FALSE
23	63	-0.114923	-0.00861978	1043.7	FALSE
24	62	0.198412	0.017429	857.819	FALSE
25	66	0.140615	-0.0124295	769.684	TRUE
26	47	0.147015	0.00738593	1071.03	FALSE
27	67	-0.0350327	-0.0130018	1009.62	FALSE
28	63	0.0655113	0.0242776	975.681	FALSE
29	73	-0.0251508	-0.0136388	1027.29	FALSE
30	42	-0.078819	-0.00845101	1128.73	FALSE
31	28	0.265208	-0.00815009	1167.98	FALSE
32	48	-0.0866913	0.00915934	1101.45	FALSE
33	42	-0.0345529	0.00452055	1071.17	FALSE
34	24	-0.0451235	0.00423028	1178.99	FALSE
35	61	-0.0414208	-0.00875675	1119	FALSE
36	36	0.179763	-0.000620685	1132.59	FALSE
37	57	-0.0717671	0.0239198	1052.63	FALSE
38	42	-0.206034	0.000672395	1132.01	FALSE
39	50	0.0238764	-0.0215353	1032.42	FALSE
40	60	0.291601	-0.0151409	681.343	TRUE
41	62	0.160237	-0.0128357	955.632	FALSE
42	54	-0.00412274	-0.00515275	1086.9	FALSE
43	36	-0.159694	-0.000995177	1118.09	FALSE
44	52	-0.0221918	-0.00817646	973.608	FALSE
45	48	-0.171608	-0.0111996	1075.48	FALSE
46	36	-0.24505	-0.00617121	1140.1	FALSE
47	63	-0.0527453	-0.0146361	1062.89	FALSE
48	52	-0.218208	-0.00360733	1082.86	FALSE
49	67	-0.137581	-0.00769743	1102.57	FALSE
50	50	0.308037	0.0163984	1056.84	FALSE
51	57	-0.131668	0.00194331	1088.15	FALSE
52	57	-0.151771	-0.00350315	1038.38	FALSE
53	56	-0.0459391	0.0110128	1012.31	FALSE
54	41	0.134445	0.0264269	888.069	FALSE
55	63	-0.199618	-0.0126688	1086.24	FALSE
56	52	-0.205108	-0.00342003	1125.16	FALSE
57	26	-0.270632	-0.00956109	1157.72	FALSE
58	65	-0.0709264	-0.00823501	1072.96	FALSE
59	64	0.0590568	-0.0035192	1081.77	FALSE
60	68	0.149099	-0.00570688	849.529	FALSE
61	45	0.18202	-0.00361459	987.736	FALSE
62	66	0.0181837	-0.0101099	1071.29	FALSE
63	49	-0.0612197	0.00656742	1076.31	FALSE
64	53	0.56282	-0.00755651	984.45	FALSE
65	60	0.137818	-0.0075254	1075.07	FALSE
66	63	-0.145739	-0.00392362	1103.47	FALSE
67	21	0.0960987	-0.0173618	1159.2	FALSE
68	36	-0.0876099	0.00895311	1146.32	FALSE
69	52	0.0492244	-0.00349591	1109.58	FALSE
70	52	0.144516	-0.00258033	1047.84	FALSE
71	23	-0.0112044	0.0021861	1189.22	FALSE
72	55	0.0716847	0.0140078	1035.87	FALSE
73	44	0.00429867	-0.0163651	1120.19	FALSE
74	59	-0.0668951	-0.00329459	1071.53	FALSE
75	62	-0.0572091	-0.00438383	1076.76	FALSE
76	42	0.0786376	-0.0173727	1075.56	FALSE
77	68	0.107762	-0.00224467	1058.29	FALSE
78	60	-0.127078	-0.00984897	1059.84	FALSE
79	35	0.0786069	-0.0105312	1050.63	FALSE
80	65	-0.28879	-0.00174595	1131.3	FALSE
81	59	0.0348969	0.00811428	1063.1	FALSE
82	48	0.0132627	-0.00284304	1126.07	FALSE
83	55	-0.0381005	0.00749953	1108	FALSE
84	63	-0.0498738	0.0132502	1075.73	FALSE
85	62	0.111539	0.0116898	1056.08	FALSE
86	54	-0.0945541	-0.0131289	1128.79	FALSE
87	59	-0.00595468	0.00801889	1106.96	FALSE
88	64	-0.0907885	0.00193354	1013.93	FALSE
89	48	0.00308251	-0.0205347	921.919	FALSE
90	61	0.203842	-0.0122788	1045.12	FALSE
91	51	-0.130566	0.00119216	1135.33	FALSE
92	41	0.134465	1.789e-05	1131.65	FALSE
93	19	0.287069	0.0149779	1032.37	FALSE
94	55	-0.13592	0.00431462	1082.96	FALSE
95	75	0.0667024	0.00355489	1120.79	FALSE
96	65	-0.0333807	-0.0084383	1064.09	FALSE
97	61	0.0573403	-0.0113838	1042.21	FALSE
98	61	-0.00739164	0.00558113	982.648	FALSE
99	54	-0.108921	-0.0109926	1080.87	FALSE
100	54	-0.220774	0.00153088	1061.2	FALSE
101	44	-0.191623	0.00237388	1145.06	FALSE
102	51	0.0925811	-0.00209499	1050.94	FALSE
103	65	-0.21745	0.00282936	1099.23	FALSE
104	70	0.122037	0.00421131	1019.27	FALSE
105	65	0.112788	-0.0246644	982.85	FALSE
106	54	-0.0857748	-0.0116986	1045.53	FALSE
107	23	-0.145472	0.00866201	1191.22	FALSE
108	62	0.00919646	-0.00439909	1093.95	FALSE
109	52	0.0215025	0.0160089	999.235	FALSE
110	33	0.143645	0.00797999	1089.02	FALSE
111	58	-0.175553	-0.00541287	1125.48	FALSE
112	56	0.140869	0.00303796	1143.08	FALSE
113	49	0.198528	0.00410738	1065.37	FALSE
114	50	0.060768	0.00855134	1107.26	FALSE
115	52	0.0335026	0.00410195	1126.05	FALSE
116	67	0.119382	-0.00429703	915.298	FALSE
117	57	-0.0114225	-0.000384253	1112.58	FALSE
118	19	0.00116187	0.00115247	1202.25	FALSE
119	43	0.0882989	-0.00698066	1103.04	FALSE
120	61	-0.0600226	0.0119744	1010.78	FALSE
121	61	-0.21847	-0.00360288	1081.44	FALSE
122	48	0.152219	0.00946972	1001.7	FALSE
123	65	0.0561505	-0.00491122	1079.02	FALSE
124	59	0.189768	-0.006433	1049.99	FALSE
125	62	0.0635817	-0.00453858	1076.07	FALSE
126	56	-0.0615126	0.00535076	1123.74	FALSE
127	45	-0.0682	-0.0134893	1118.6	FALSE
128	62	-0.0273183	-0.00721211	1009.7	FALSE
129	61	-0.186772	-0.0117808	1070.77	FALSE
130	54	-0.219919	0.00417133	1119.12	FALSE
131	64	0.160853	0.0193958	1024.69	FALSE
132	41	-0.135254	-0.0116974	1101.53	FALSE
133	58	0.324299	0.00954312	1011.65	FALSE
134	35	0.0713356	0.00918912	1128.99	FALSE
135	65	-0.165124	-0.00796789	1083.44	FALSE
136	54	0.254735	0.0135251	796.663	TRUE
137	63	-0.293197	-0.00930156	1069.94	FALSE
138	43	0.0423599	-0.00938132	1083.76	FALSE
139	37	-0.062763	-0.0114545	1014.39	FALSE
140	54	-0.116621	-0.0160555	1000.88	FALSE
141	62	0.0595876	-0.00521876	1042.63	FALSE
142	19	0.209278	0.00566499	1205.45	FALSE
143	67	-0.187502	-0.0142496	1070.4	FALSE
144	26	-0.307961	-0.00165333	1198.39	FALSE
145	38	0.179824	-0.0027371	1096.39	FALSE
146	30	0.201108	-0.026266	973.235	FALSE
147	70	0.0921435	-0.00659541	1108.65	FALSE
148	51	-0.0378932	-0.00400986	1059.8	FALSE
149	49	-0.116392	-0.00912875	1106.6	FALSE
150	58	0.0970948	-0.00845784	1102.29	FALSE
151	21	-0.356024	-0.00518329	1153.83	FALSE
152	62	0.106212	-0.00267855	945.238	FALSE
153	52	0.0386509	-0.00749309	1106.25	FALSE
154	45	0.0968395	0.013178	1042.21	FALSE
155	71	-0.185417	0.00842083	1054.76	FALSE
156	31	-0.179429	0.00484656	1140.41	FALSE
157	49	-0.14727	0.00619853	1100.12	FALSE
158	41	-0.309478	-0.00776122	1136.94	FALSE
159	56	0.0573029	0.00597091	1030.34	FALSE
160	43	0.069969	-0.0125967	1124.22	FALSE
161	45	-0.216059	-0.000575172	1171.1	FALSE
162	47	-0.251339	-0.00335823	1119.69	FALSE
163	28	0.0173338	0.00909374	1044.07	FALSE
164	40	0.18382	0.00634592	1075.6	FALSE
165	38	-0.106622	0.00371289	1173.72	FALSE
166	60	-0.0528286	0.00931855	1136.01	FALSE
167	53	-0.0623251	-0.000173878	1119.92	FALSE
168	45	-0.134112	0.0143046	1028.25	FALSE
169	65	0.0912956	0.0106206	1085.04	FALSE
170	49	-0.108735	-0.00854317	962.762	FALSE
171	61	0.0157629	0.00286517	1103.41	FALSE
172	42	-0.0465439	-0.00101214	1129.16	FALSE
173	61	0.0282909	0.00173695	822.062	TRUE
174	21	0.0340145	-0.00398315	1204.22	FALSE
175	49	0.00360946	0.0135638	1033.81	FALSE
176	25	-0.183135	0.0164443	860.003	FALSE
177	65	0.136957	0.00397571	915.734	FALSE
178	20	0.668335	0.0100026	1067.08	FALSE
179	58	0.0765415	0.00524877	1042.92	FALSE
180	61	-0.0533951	0.00801484	1074.61	FALSE
181	60	0.243112	-0.00106187	1043.39	FALSE
182	41	0.429404	0.0209886	965.372	FALSE
183	61	0.175776	0.0102921	1054.19	FALSE
184	43	-0.0799137	2.20494e-05	1121.69	FALSE
185	57	-0.196831	-0.0121451	1108.8	FALSE
186	29	-0.0226316	-0.00327993	1149.87	FALSE
187	46	-0.0151766	0.00570371	1135.38	FALSE
188	24	0.0481718	-0.00157304	1167.15	FALSE
189	56	-0.0138195	0.00587463	1104.14	FALSE
190	69	0.16917	0.00553978	960.47	FALSE
191	36	0.00877562	0.00160057	1037.55	FALSE
192	54	-0.18562	-0.0107359	1101.27	FALSE
193	25	0.223077	0.000545423	1173.41	FALSE
194	63	0.16383	0.0134118	963.172	FALSE
195	64	0.0185622	0.00984416	1085.8	FALSE
196	52	-0.227287	-0.0126087	1056.57	FALSE
197	19	0.156873	-0.0087335	1149.85	FALSE
198	32	-0.385429	-3.8689e-06	1128.01	FALSE
199	52	-0.197705	0.000816288	1138.01	FALSE
200	26	-0.133795	-0.00159623	1167.21	FALSE
201	66	-0.171692	0.0119338	1086.83	FALSE
202	34	0.00272913	-0.000375491	1138.31	FALSE
203	53	0.0285328	0.00266637	1088.82	FALSE
204	64	-0.178301	0.0014449	1083.17	FALSE
205	52	-0.0733787	0.000660989	1048.74	FALSE
206	45	-0.0898836	-0.00243337	1101.26	FALSE
207	53	0.0845255	0.000621591	1110.62	FALSE
208	24	0.103786	0.000716853	1154.01	FALSE
209	58	-0.225258	-0.0034502	1116.92	FALSE
210	54	0.375909	-0.00489509	825.236	TRUE
211	55	-0.155065	0.00475936	1111.02	FALSE
212	38	-0.0292634	-0.000795564	1103.78	FALSE
213	43	-0.245203	-0.00304187	1166.14	FALSE
214	47	0.0207805	0.00201451	1116.63	FALSE
215	46	-0.120932	0.00431221	1096.83	FALSE
216	40	-0.0105072	-0.0220591	1065.45	FALSE
217	58	0.334317	-0.0165958	933.832	FALSE
218	49	-0.113132	-0.0058073	1068.05	FALSE
219	53	0.1377	-0.00886615	1085.18	FALSE
220	61	-0.0102966	-0.00208507	896.766	FALSE
221	66	-0.0764913	0.00411595	1101.15	FALSE
222	39	-0.0391645	-0.0157845	1107.62	FALSE
223	33	-0.10952	0.00193719	1125	FALSE
224	65	-0.215102	0.00363129	1085.17	FALSE
225	59	-0.0975187	0.000355073	1113.17	FALSE
226	58	-0.0641845	0.00124971	1030.05	FALSE
227	41	-0.0360951	0.0058512	1121.13	FALSE
228	68	0.0636485	0.0102169	1097.63	FALSE
229	52	0.106075	-0.00369124	1118.14	FALSE
230		-0.0503222	-0.0111362	1067.78	FALSE
231	64	-0.00822198	-0.00114265	1093.77	FALSE
232	47	0.0223862	0.00955142	1085.02	FALSE
233	39	0.0160474	-0.00255943	1147.31	FALSE
234	64	-0.0720368	0.00933562	1051.02	FALSE
235	52	-0.0265156	-0.00801272	1094.17	FALSE
236	64	-0.16006	0.00699339	1136.91	FALSE
237	37	-0.0276052	0.00562086	1101.25	FALSE
238	61	0.0589518	0.00558744	1079.94	FALSE
239	50	-0.156961	-0.0110109	1095.3	FALSE
240	60	0.00308043	0.0104824	1099.68	FALSE
241	24	-0.34493	-0.0154571	1131.67	FALSE
242	57	0.185693	0.0225282	1036.67	FALSE
243	40	-0.248227	-0.0100828	1117.82	FALSE
244	35	0.0375273	-0.006174	1088.23	FALSE
245	76	0.0202624	0.00865405	1062.31	FALSE
246	49	-0.157958	0.0100923	1110	FALSE
247	32	0.0933106	-0.00447074	1173.44	FALSE
248	39	-0.156066	0.00385435	1137.11	FALSE
249	43	-0.107397	0.00302001	1152.25	FALSE
250	39	-0.242432	0.00100293	1066.18	FALSE
251	60	0.0170508	-8.73856e-05	1076.83	FALSE
252	31	0.0727356	-0.00458788	1104.63	FALSE
253	64	-0.214258	0.00943642	1130.63	FALSE
254	25	0.136594	0.00872181	1123.84	FALSE
255	62	-0.263145	-0.00358865	1111.78	FALSE
256	37	0.0296331	-0.00762236	1061.99	FALSE
257	61	-0.111055	0.0169464	1051.1	FALSE
258	59	-0.135629	0.00123533	1112.1	FALSE
259	59	-0.00395589	0.00844089	1102.47	FALSE
260	60	0.000915599	-0.00324295	1010.2	FALSE
261	43	0.0359631	-0.00086536	1152.73	FALSE
262	21	-0.189648	0.00899842	1205.03	FALSE
263	19	-0.149263	0.00619337	1003.44	FALSE
264	69	-0.111385	0.000340286	1029.88	FALSE
265	26	-0.222467	0.00234151	1127.45	FALSE
266	38	-0.141988	0.0254788	879.347	FALSE
267	44	-0.206268	-0.0134764	1052.16	FALSE
268	19	-0.159285	0.00730609	1171.72	FALSE
269	53	-0.157223	0.00306125	1106.43	FALSE
270	60	0.057945	-0.00955985	1065.32	FALSE
271	65	-0.0508138	-0.000237376	1090.86	FALSE
272	41	0.0359631	-0.00587261	1117.3	FALSE
273	53	0.100117	0.0143756	1112.38	FALSE
274	66	0.121265	-0.00298765	1090	FALSE
275	50	0.084514	-0.000726311	1091.27	FALSE
276	73	0.0380565	0.0101815	1092.87	FALSE
277	42	0.12058	0.011128	1087.44	FALSE
278	59	0.0719918	0.00685928	1003.21	FALSE
279	49	0.160669	0.000532853	1028.92	FALSE
280	41	0.00839191	-0.00671153	1104.22	FALSE
281	64	0.12337	-0.00592542	855.378	FALSE
282	30	-0.0479799	-0.00346903	1141.39	FALSE
283	38	0.0287176	0.0146447	1031.76	FALSE
284	64	0.239431	0.0114914	1056.76	FALSE
285	37	-0.110662	-0.00987477	1107.96	FALSE
286	61	0.0370748	-0.00249687	1115.33	FALSE
287	43	-0.0657405	-0.0114863	1118.32	FALSE
288	47	0.266803	0.00640851	1099.42	FALSE
289	48	-0.133985	-0.00951977	1137.72	FALSE
290	64	-0.179741	-0.00100018	1127.29	FALSE
291	46	0.040398	0.000365805	1133.79	FALSE
292	31	-0.233601	-0.00558031	1182.21	FALSE
293	40	-0.276532	-0.0117372	1083.09	FALSE
294	49	0.0400913	-0.00725687	1109.78	FALSE
295	53	-0.149557	-0.00380376	1081.69	FALSE
296	53	-0.104342	-0.0164538	988.584	FALSE
297	55	0.00268812	0.0265017	879.721	FALSE
298	37	-0.0740429	-0.0109606	1078.93	FALSE
299	41	-0.0691711	0.00224743	1136.35	FALSE
300	61	-0.107232	0.000760872	1056.57	FALSE
301	62	0.0910146	-0.0210372	1010.18	FALSE
302	54	-0.227559	-0.010648	1134.75	FALSE
303	53	0.0153326	0.000193379	1111.16	FALSE
304	53	-0.113153	-0.00636951	1102.43	FALSE
305	33	0.0897019	-0.0160048	1107.38	FALSE
306	52	-0.157971	0.00505353	1123.54	FALSE
307	52	-0.0290192	0.00507975	1102.18	FALSE
308	39	0.0492708	-0.00701503	1085.02	FALSE
309	42	-0.0681196	0.00315216	1083.97	FALSE
310	45	-0.131901	0.0214129	1014.83	FALSE
311	58	-0.0195396	-0.00543645	973.965	FALSE
312	48	-0.0686247	-0.0069483	1122.81	FALSE
313	32	-0.0648306	0.00394613	1106.79	FALSE
314	51	0.0307905	0.0111771	1095.1	FALSE
315	50	-0.0775729	-0.0175931	1085.7	FALSE
316	47	0.0329213	0.00177519	1114.74	FALSE
317	49	0.0134996	-0.0133235	1057.07	FALSE
318	37	0.121946	-0.0032402	1122.75	FALSE
319	44	0.160154	0.00604339	1087.75	FALSE
320	40	-0.0478494	0.0172517	1084.49	FALSE
321	32	-0.106229	-0.0163259	1068.16	FALSE
322	73	-0.34357	-0.0113278	1093.62	FALSE
323	36	0.0654904	-0.0147562	1070.55	FALSE
324	62	-0.130959	-0.00200928	1070.82	FALSE
325	28	-0.0673481	-0.00936127	1183.83	FALSE
326	61	-0.172082	-0.0105811	1076.16	FALSE
327	40	0.241285	-0.00413661	1089.6	FALSE
328	36	-0.128657	0.00613754	1136.69	FALSE
329	60	-0.0763376	-0.0113957	973.577	FALSE
330	46	-0.393685	-0.00408608	1138.4	FALSE
331	70	0.189161	0.012058	933.76	FALSE
332	58	-0.476834	0.00558158	1085.99	FALSE
333	61	0.0231792	-0.00332368	1094.94	FALSE
334	48	0.123044	0.0131106	1068.65	FALSE
335	62	-0.0159375	0.0067464	1098.76	FALSE
336	54	-0.0849848	-0.0205188	1083.44	FALSE
337	65	-0.00812344	-0.016893	1001.66	FALSE
338	42	-0.0635012	0.0031282	1062.84	FALSE
339	34	-0.181757	-0.00639543	1110.36	FALSE
340	67	0.247442	-0.00629903	1022.4	FALSE
341	51	0.0454887	0.000714948	1107.52	FALSE
342	40	-0.163474	0.0111119	1080.49	FALSE
343	65	0.243314	0.0176259	972.8	FALSE
344	54	0.10353	-0.00341387	1051.16	FALSE
345	66	-0.189974	-0.00666318	1130.06	FALSE
346	52	-0.118661	-0.00419727	1128.56	FALSE
347	42	-0.164768	-0.0113012	1117.28	FALSE
348	46	-0.00607857	-0.00406419	1125.27	FALSE
349	60	0.168231	-0.00981113	1066.86	FALSE
350	43	-0.314004	-0.00940684	1134.18	FALSE
351	62	-0.185024	-3.49273e-05	1103.28	FALSE
352	49	-0.143669	-0.00639964	1125.39	FALSE
353	67	0.213654	0.00436019	983.031	FALSE
354	84	0.18763	0.00636475	1042.51	FALSE
355	69	0.0372391	-0.00107123	1106.38	FALSE
356	64	-0.0451534	-0.018308	1042.97	FALSE
357	60	-0.00238255	0.00956214	1120.75	FALSE
358	60	-0.247606	0.020632	985.469	FALSE
359	69	-0.049834	-0.0149645	953.786	FALSE
360	70	0.191369	0.00802406	1075.37	FALSE
361	45	-0.105481	-0.00736173	1108.17	FALSE
362	48	-0.101172	-0.00221851	1120.85	FALSE
363	85	0.264897	0.0142281	1005.43	FALSE
364	67	-0.106756	-0.0189526	960.902	FALSE
365	41	0.190919	-0.0093461	1100.23	FALSE
366	46	0.171742	0.0113512	1119.71	FALSE
367	58	-0.0764661	-0.0118475	1046.3	FALSE
368	53	-0.161056	0.00984827	1120.87	FALSE
369	24	-0.0503833	0.00412342	1071.98	FALSE
370	60	0.337193	-0.0131176	988.66	FALSE
371	50	-0.0557024	-0.000457681	1061.25	FALSE
372	51	-0.126176	-0.00778214	1103.16	FALSE
373	23	-0.338991	0.00205747	1105.72	FALSE
374	59	-0.108465	0.0166247	1058.13	FALSE
375	57	0.216276	-0.000342472	1029.14	FALSE
376	32	-0.248483	-0.00143796	1051.54	FALSE
377	64	0.130566	0.0229339	997.328	FALSE
378	74	0.172407	0.000385348	1079.53	FALSE
379	67	0.153487	-0.0159657	999.833	FALSE
380	18	0.00916164	-0.00287804	1188.37	FALSE
381	62	-0.135634	-0.00467627	1059.58	FALSE
382	69	-0.128828	-0.0122123	1043.85	FALSE
383	81	-0.054294	-0.0103645	1031.54	FALSE
384	49	0.0147365	0.00663894	1059.21	FALSE
385	58	0.78332	0.0374007	-558.148	TRUE
386	62	0.0627565	0.0314089	982.412	FALSE
387	50	-0.255481	-0.0142379	1119.11	FALSE
388	37	-0.0547756	-0.0105158	1131.92	FALSE
389	76	-0.259568	0.00644435	1039.01	FALSE
390	26	-0.0942624	-0.00503941	1156.34	FALSE
391	28	-0.123314	-0.00310751	1167.47	FALSE
392	52	-0.223654	-0.00187195	1069.37	FALSE
393	42	0.217616	0.0200956	894.864	FALSE
394	57	0.0247713	-0.0164274	1048.51	FALSE
395	34	-0.0473701	0.00794879	1137.74	FALSE
396	55	0.229411	-0.00285791	1012.99	FALSE
397	26	-0.240203	0.00854263	1163.92	FALSE
398	56	0.244447	0.00266217	1067.63	FALSE
399	56	0.0170925	-0.00281417	1110.36	FALSE
400	37	-0.0332776	-0.00325758	1139.55	FALSE
401	56	-0.176111	0.0179196	1056.38	FALSE
402	63	-0.244137	0.00125493	1138.51	FALSE
403	39	0.0171992	-0.00412178	1157.81	FALSE
404	63	0.237807	-0.00813139	1062.7	FALSE
405	45	0.011824	0.00189559	1065.89	FALSE
406	45	-0.0329381	-0.00253675	1135.78	FALSE
407	51	-0.155053	0.0103178	996.214	FALSE
408	62	0.0562478	-0.00307032	1089.38	FALSE
409	23	-0.187962	0.00452009	1161.74	FALSE
410	61	0.0428459	0.00299736	1028.92	FALSE
411	61	0.025426	0.000439027	1049.96	FALSE
412	40	-0.0774956	0.0131905	1056.61	FALSE
413	69	0.118859	-0.000720928	1066.88	FALSE
414	81	-0.226948	-0.000754961	1092.62	FALSE
415	55	-0.081709	0.00477815	929.044	FALSE
416	38	0.0928304	0.00272517	1075.08	FALSE
417	34	-0.0380128	-0.00330298	1091.54	FALSE
418	37	0.312509	0.0249372	872.543	FALSE
419	22	0.154509	-0.00248106	1113.21	FALSE
420	38	0.32084	0.00863633	1031.44	FALSE
421	39	0.00990585	-0.00395281	1038.29	FALSE
422	42	0.0726832	-0.00647997	1030.27	FALSE
423	41	-0.170248	-0.00415235	1149.03	FALSE
424	65	-0.0584857	0.0198439	1049.77	FALSE
425	27	0.0460799	-0.000899997	1159.78	FALSE
426	20	0.0222323	0.00108713	1203.48	FALSE
427	51	0.0801227	-0.00939428	1123.42	FALSE
428	63	-0.0650432	-0.000482173	989.072	FALSE
429	41	-0.359682	0.00267526	1123.49	FALSE
430	47	0.0731984	-0.0057795	1079.17	FALSE
431	32	-0.169228	-0.00436464	1171.2	FALSE
432	59	0.0241384	-0.0018364	1114.87	FALSE
433	42	-0.0479744	0.000221025	1142.52	FALSE
434	65	0.0766758	-0.000514501	1044.86	FALSE
435	62	-0.180852	0.00358922	1110.76	FALSE
436	48	0.0227252	0.0124567	1111.56	FALSE
437	30	0.246037	0.0119485	1094.49	FALSE
438	71	-0.393343	-0.00390931	1039.57	FALSE
439	61	-0.0966965	-0.0218468	980.186	FALSE
440	55	-0.179212	3.51347e-06	1086.04	FALSE
441	59	0.029348	0.00184812	1120.01	FALSE
442	34	0.0890209	0.000263606	1142.95	FALSE
443	59	-0.0670376	0.00413312	1090.52	FALSE
444	44	-0.00939979	0.00795291	1062.3	FALSE
445	57	-0.121807	-0.0088076	1042.69	FALSE
446	56	0.0147483	0.00759265	1102.66	FALSE
447	34	-0.227446	0.00860196	1135.48	FALSE
448	61	-0.181132	-0.0068152	1088.58	FALSE
449	47	0.0298246	0.00254716	1119.18	FALSE
450	37	-0.197107	0.00885929	1056.7	FALSE
451	41	-0.306835	0.00136285	1152.19	FALSE
452	41	0.120633	-0.0112738	1051.01	FALSE
453	61	-0.127406	-0.00503587	1025.95	FALSE
454	49	0.176444	-0.0207783	1077.3	FALSE
455	52	0.165857	0.00506029	1105.74	FALSE
456	53	-0.0796977	0.0111897	1069.67	FALSE
457	58	0.00715501	0.00623142	1012.36	FALSE
458	59	-0.038087	0.00982707	1028.92	FALSE
459	44	0.259442	0.00324006	1071.4	FALSE
460	19	0.0375706	-0.0111407	1035.33	FALSE
461	37	0.0389506	-0.00109208	1085.28	FALSE
462	81	-0.219672	0.0172094	1073.23	FALSE
463	56	0.0438258	0.00993414	1039.09	FALSE
464	56	0.0295638	-0.0102974	1127	FALSE
465	37	-0.133769	0.00597221	1084.68	FALSE
466	31	0.00741833	-0.00964622	1128.15	FALSE
467	28	0.11744	0.0171196	1034.61	FALSE
468	59	-0.183366	-0.00222216	1073.11	FALSE
469	66	-0.0272619	-0.0146007	991.346	FALSE
470	36	0.0529374	-0.00831052	1169.17	FALSE
471	44	-0.146675	-0.0128882	1131.33	FALSE
472	48	-0.0699094	0.00905828	1097.5	FALSE
473	26	0.0989506	0.0134204	1070.1	FALSE
474	41	-0.0879267	0.00816451	1068.83	FALSE
475	61	-0.0756883	0.00596774	1113.47	FALSE
476	62	0.0338459	0.00770684	996.999	FALSE
477	45	0.0219554	-0.014198	1100.92	FALSE
478	63	-0.0306296	0.00740713	1099.51	FALSE
479	57	-0.287288	-0.00596209	1099.82	FALSE
480	50	-0.101278	0.0143288	1086.6	FALSE
481	82	0.27262	-0.012473	1030.06	FALSE
482	52	0.106395	-0.00244533	1124.63	FALSE
483	22	0.0473495	0.00349045	1100.38	FALSE
484	58	0.0562294	-0.0107746	1072.35	FALSE
485	37	-0.256204	-0.000109162	1127.62	FALSE
486	54	0.130915	-0.0105638	942.935	FALSE
487	53	-0.225527	0.00652127	1088.7	FALSE
488	60	0.226025	0.019409	949.85	FALSE
489	64	0.0508542	-0.00745278	1058.39	FALSE
490	24	-0.148721	-0.0117149	1162.27	FALSE
491	47	-0.224365	-0.00404024	1153.72	FALSE
492	52	-0.0446819	0.0127909	1123.6	FALSE
493	35	-0.021534	-0.0185951	1097.68	FALSE
494	33	-0.141755	-0.00644185	1129.1	FALSE
495	23	0.163921	-0.00936305	1098.66	FALSE
496	20	0.0968649	0.00431871	1133.31	FALSE
497	60	-0.183816	-0.0102295	1082.28	FALSE
498	50	-0.211272	-0.000381757	1138.75	FALSE
499	59	-0.0377921	-0.00500531	1051.71	FALSE
500	61	0.293974	-0.000662987	975.217	FALSE
501	35	0.156596	-0.00214378	1160.72	FALSE
502	58	0.230001	0.00442649	1045.79	FALSE
503	47	-0.221875	-0.00642	1086.38	FALSE
504	47	-0.0733876	0.00282377	1133.65	FALSE
505	65	0.0615061	-0.0118183	1100.37	FALSE
506	63	-0.259571	-0.00387082	1052.08	FALSE
507	40	0.247889	-0.00425781	1129.95	FALSE
508	32	0.354128	0.00950083	1088.43	FALSE
509	53	0.200489	0.0155664	958.094	FALSE
510	38	-0.148577	0.016663	945.278	FALSE
511	46	0.0367079	-0.0163284	1082.53	FALSE
512	61	-0.0264199	0.0148772	1055.44	FALSE
513	19	-0.107485	0.00461059	1215.19	FALSE
514	59	0.204426	0.023177	982.918	FALSE
515	60	-0.0293674	0.00722322	1018.55	FALSE
516	64	-0.0171601	0.00741057	1091.28	FALSE
517	25	-0.108441	-0.0096454	1142.37	FALSE
518	47	0.0215199	-0.00552401	1046.76	FALSE
519	63	-0.127089	-0.00854246	1068.42	FALSE
520	61	0.277895	0.00121022	892.08	FALSE
521	62	0.203668	-0.00469844	863.785	FALSE
522	20	-0.121434	-0.00523162	1191.59	FALSE
523	55	-0.0758329	-0.0103703	1091.93	FALSE
524	36	0.0735529	0.0172793	958.184	FALSE
525	58	0.244026	-0.0128866	720.615	TRUE
526	45	-0.0605048	0.0117306	1040.71	FALSE
527	61	0.141067	0.00133249	1050.11	FALSE
528	45	0.244638	-0.00869817	1089.26	FALSE
529	49	0.122085	0.0177298	976.745	FALSE
530	57	0.00234745	0.00486426	1051.3	FALSE
531	25	-0.0728347	-0.00247627	1193.23	FALSE
532	43	-0.216189	-0.00502853	1109.02	FALSE
533	62	-0.103815	-0.0191007	1067.89	FALSE
534	47	-0.127268	-0.00135751	1154.91	FALSE
535	62	-0.0448673	0.0177471	1030.19	FALSE
536	39	0.00176329	0.00191957	1157.61	FALSE
537	44	-0.150015	0.004686	1114.43	FALSE
538	65	0.125674	0.0253887	947.033	FALSE
539	54	0.121535	0.0251579	1012.54	FALSE
540	22	-0.302895	-0.000438793	1133.64	FALSE
541	22	0.0699096	0.00192929	1079.38	FALSE
542	24	-0.155897	-0.00192813	1168.74	FALSE
543	64	-0.0279387	0.0207107	1067.02	FALSE
544	59	0.152154	-0.00117542	845.256	FALSE
545	46	0.0256521	0.000771589	1096.86	FALSE
546	54	-0.192909	0.00692859	1085.7	FALSE
547	54	-0.0812244	-0.0119875	1125.14	FALSE
548	65	-0.340068	-0.000950529	1125.42	FALSE
549	69	-0.216076	-0.0165061	987.253	FALSE
550	62	-0.0747156	-0.01767	1029.43	FALSE
551	66	0.0377525	0.00970837	1032.39	FALSE
552	37	0.203961	0.000851689	1124.59	FALSE
553	56	0.0417904	0.00241464	1002.11	FALSE
554	63	-0.141752	-0.00833642	1118.11	FALSE
555	43	-0.145451	0.0114717	1044.02	FALSE
556	60	0.0953098	0.00696319	1074.55	FALSE
557	20	-0.0122696	-0.00937186	1160.98	FALSE
558	41	-0.223089	-0.000413088	1142.84	FALSE
559	65	-0.121685	-0.00296639	1092.01	FALSE
560	57	-0.220239	-0.0109717	1103.74	FALSE
561	53	0.0416187	-0.00401356	1093.75	FALSE
562	43	0.187785	0.0021325	1068.83	FALSE
563	65	0.0176605	-7.70489e-05	1066.13	FALSE
564	35	-0.255139	-0.011415	1156.98	FALSE
565	64	0.522342	-0.00826743	586.241	TRUE
566	65	0.0369153	-0.00541021	1056.79	FALSE
567	52	-0.130942	-0.00396609	1120.23	FALSE
568	57	-0.23908	0.0132404	1108.34	FALSE
569	60	-0.053476	0.00900189	937.819	FALSE
570	59	-0.0420866	0.00313629	1148.74	FALSE
571	86	-0.0878309	-0.00151719	1106.3	FALSE
572	41	0.14541	0.00409983	1125.88	FALSE
573	41	-0.142255	-0.00568267	1137.54	FALSE
574	41	-0.249182	-0.000915262	1154.55	FALSE
575	45	0.132425	-0.00248905	1086.32	FALSE
576	50	0.0708455	-0.00457514	1097.63	FALSE
577	38	-0.14112	0.00683783	1067.54	FALSE
578	56	0.0513533	0.00262846	1067.61	FALSE
579	49	0.201818	-0.0126035	1109.46	FALSE
580	40	0.0911861	-0.00709868	1037.29	FALSE
581	58	-0.0218094	0.000300782	1095.39	FALSE
582	51	-0.0456689	0.0142159	1003.95	FALSE
583	68	0.00824766	-0.00338639	1038.23	FALSE
584	67	0.194513	0.0141327	1031.17	FALSE
585	64	0.145967	-0.0165252	1051.99	FALSE
586	55	-0.0840707	0.011433	1083.25	FALSE
587	56	-0.13176	-0.00429616	1144.3	FALSE
588	51	0.331954	0.0234877	554.436	TRUE
589	25	-0.100312	-0.00139626	1182.33	FALSE
590	22	0.0641455	0.000290943	1156.93	FALSE
591	19	0.0733728	-0.0107164	1005.79	FALSE
592	45	0.0258706	0.00951902	1116.58	FALSE
593	29	0.085953	0.0144438	1068.92	FALSE
594	46	0.141503	-0.00047644	1119.37	FALSE
595	48	-0.236622	0.00238023	1074.01	FALSE
596	48	0.222227	-0.0140338	1036.5	FALSE
597	53	-0.0110916	-0.00971175	1107.88	FALSE
598	51	-0.0419521	0.0127831	1120.37	FALSE
599	54	0.0666626	0.00476145	1090.19	FALSE
600	63	0.289993	-0.0206088	1051.04	FALSE
601	50	-0.153293	-0.00310962	1154.04	FALSE
602	30	-0.230379	0.00299767	1133.44	FALSE
603	67	0.073479	-0.0159513	967.463	FALSE
604	57	-0.128167	0.00383045	1123.45	FALSE
605	59	-0.0329319	0.00349434	994.941	FALSE
606	38	-0.0808696	-0.0032225	1128.5	FALSE
607	50	-0.050668	0.00218827	1139.59	FALSE
608	57	-0.0316143	-0.00869269	1063.78	FALSE
609	60	-0.0604023	0.0100635	1084.2	FALSE
610	60	0.158548	0.016861	1015.62	FALSE
611	29	-0.201913	-4.56731e-06	1180.26	FALSE
612	59	0.200096	0.00219171	1052.58	FALSE
613	47	-0.00118813	-0.00795542	1146	FALSE
614	65	0.11395	0.0126773	1009.06	FALSE
615	56	0.186928	-0.0061703	807.595	TRUE
616	39	0.0863344	0.00790474	1079.76	FALSE
617	55	0.0767094	0.0308839	909.166	FALSE
618	20	-0.0567432	0.0135296	1099.04	FALSE
619	54	0.0833518	-0.00523053	1013.01	FALSE
620	60	0.0830748	0.0341595	838.09	TRUE
621	59	0.232143	0.00778594	692.824	TRUE
622	54	0.184252	-0.015126	1090.96	FALSE
623	51	-0.219736	-0.00891072	1106.73	FALSE
624	64	0.0266764	-0.0106165	1101.74	FALSE
625	50	-0.105263	-0.00469097	1049.1	FALSE
626	65	-0.0230039	0.00124308	1089.39	FALSE
627	66	-0.138038	-0.000535693	1110.67	FALSE
628	34	-0.169264	0.00368476	1153.93	FALSE
629	59	-0.30278	-0.00277364	1113.08	FALSE
630	61	0.100581	0.0130461	1057.89	FALSE
631	43	-0.129072	-0.0108507	1163.31	FALSE
632	66	0.113608	-0.0155765	769.467	TRUE
633	38	0.299744	0.019278	1001.47	FALSE
634	64	0.352761	0.00942437	785.504	TRUE
635	74	-0.0144908	0.0103161	1049.98	FALSE
636	45	-0.343843	0.00363632	1145.01	FALSE
637	50	-0.0697151	0.00155827	1110.25	FALSE
638	59	0.0338752	-0.0275154	966.373	FALSE
639	59	-0.316089	-0.00926986	1063.93	FALSE
640	52	-0.0222114	0.00282204	1066.71	FALSE
641	53	0.220354	0.0139541	1060.4	FALSE
642	53	-0.135827	0.000746496	1071.18	FALSE
643	56	-0.116526	-0.00294677	1123.5	FALSE
644	79	0.206	0.00211656	1048.46	FALSE
645	37	-0.190598	-0.00461854	1123.58	FALSE
646	50	-0.256319	0.00917565	1050.03	FALSE
647	76	0.228435	0.00123216	1057.39	FALSE
648	54	-0.0484453	-0.0168651	1060.17	FALSE
649	43	-0.159815	-0.00855754	1062.31	FALSE
650	20	0.0376188	-0.00291672	1195.61	FALSE
651	52	-0.0619913	-0.0243335	952.711	FALSE
652	58	-0.0784209	0.00370109	1091.47	FALSE
653	29	0.131774	-0.00514298	1172.97	FALSE
654	57	0.0694251	-0.00399412	1074.62	FALSE
655	37	-0.0502184	-0.00138884	1155.27	FALSE
656	70	-0.11987	-0.000606123	1114.47	FALSE
657	58	-0.186751	-0.0146112	1057.97	FALSE
658	93	0.0266987	-0.000373584	1086.43	FALSE
659	56	-0.192877	-0.00596678	1111.99	FALSE
660	53	-0.0945757	0.00340684	1129.65	FALSE
661	60	0.0125382	0.00117433	1123.69	FALSE
662	42	-0.206347	0.00168427	1164.88	FALSE
663	24	0.132207	-0.00123795	1167	FALSE
664	32	-0.00164276	-0.00487452	1143.07	FALSE
665	42	-0.104918	0.0118975	1085.69	FALSE
666	30	0.0664756	0.00346536	1150.55	FALSE
667	39	0.0494684	0.0041279	1150.2	FALSE
668	63	0.266564	0.0207581	986.181	FALSE
669	55	-0.172033	-0.0107731	1057.41	FALSE
670	62	-0.117289	0.00427977	1093.23	FALSE
671	64	-0.112396	0.00413799	1071.4	FALSE
672	22	-0.28786	-0.00612849	1221.63	FALSE
673	60	-0.100816	0.0028616	1100.11	FALSE
674	40	-0.0496248	0.00938455	1098.68	FALSE
675	43	-0.129949	-0.00440321	1116.28	FALSE
676	30	0.34339	0.00521185	1097.85	FALSE
677	37	0.0350822	0.00433965	1087.33	FALSE
678	66	0.0307479	0.016069	1010.65	FALSE
679	59	0.311301	0.0182281	912.673	FALSE
680	56	0.509213	-0.0114737	967.883	FALSE
681	79	-0.121333	0.0211995	911.774	FALSE
682	43	-0.099684	-0.00742391	1094.95	FALSE
683	37	0.0597435	-0.00554724	1120.89	FALSE
684	58	-0.105005	-0.00455728	1127.64	FALSE
685	63	-0.0751425	-0.00333503	1088.59	FALSE
686	57	-0.150457	-0.00709626	1073.15	FALSE
687	63	0.00257662	-0.0126619	1056.13	FALSE
688	40	0.00933746	-0.00649049	1142.26	FALSE
689	47	0.0403948	0.00309227	1148.79	FALSE
690	54	-0.0114983	-0.00584417	1076.79	FALSE
691	61	0.0852391	0.00203173	1080.11	FALSE
692	44	-0.0231961	-0.0097992	1142.86	FALSE
693	52	-0.130881	-0.0104031	1104.03	FALSE
694	25	0.0100293	-0.000879901	1104.67	FALSE
695	35	0.257865	0.0136651	1079.22	FALSE
696	54	0.00580776	-0.00495265	1105.99	FALSE
697	37	-0.217451	-0.00504409	1135.63	FALSE
698	53	0.0606468	-0.0148156	910.196	FALSE
699	43	0.41227	-0.0045634	1043.17	FALSE
700	63	0.0702481	-0.00160812	1081.67	FALSE
701	44	-0.193697	-0.00324084	1096.62	FALSE
702	46	0.006017	-0.000463697	1076.62	FALSE
703	34	-0.0383754	0.00650311	1130.62	FALSE
704	57	-0.0934728	-0.0112095	1107.04	FALSE
705	48	0.0577818	-0.0094225	1106.85	FALSE
706	58	-0.115874	-2.74241e-05	1149.23	FALSE
707	28	0.0618739	0.00591448	1128.79	FALSE
708	64	0.000898932	-0.0080137	1086.02	FALSE
709	41	0.082341	-0.00264667	1116.37	FALSE
710	50	0.197141	0.020856	1042.52	FALSE
711	58	0.284631	0.00642255	1055.8	FALSE
712	36	0.0762024	-0.0187784	977.458	FALSE
713	52	-0.158937	-0.014189	1105.75	FALSE
714	44	-0.407816	0.0011068	1162.75	FALSE
715	40	-0.109322	0.00943467	1151.68	FALSE
716	54	-0.219537	0.0123566	1057.65	FALSE
717	29	0.137683	-0.00620716	1170.54	FALSE
718	47	-0.096182	-0.0101058	1113.56	FALSE
719	52	-0.0176835	-0.00558804	1150.98	FALSE
720	52	-0.0424885	-0.0115378	1068.91	FALSE
721	48	-0.0536199	0.00153467	1076.61	FALSE
722	51	-0.0618631	-0.00174059	1117.59	FALSE
723	72	0.129041	0.00843356	1048.31	FALSE
724	55	-0.0175097	-0.0103546	1097.42	FALSE
725	58	-0.0347486	-9.09443e-05	934.438	FALSE
726	38	0.225122	0.019211	1015.52	FALSE
727	62	0.129355	0.00668278	996.293	FALSE
728	49	0.00999993	-0.00504792	1105.96	FALSE
729	62	-0.0316164	-0.00190528	1080.89	FALSE
730	66	-0.0039402	-0.0179568	1042.13	FALSE
731	69	-0.0645704	0.0275123	941.228	FALSE
732	45	-0.17445	0.001251	1081.33	FALSE
733	70	0.058451	-0.00489434	1061.3	FALSE
734	29	-0.208918	-0.000511959	1157.35	FALSE
735	61	-0.0548168	-0.00467118	1081.97	FALSE
736	65	0.0824401	0.00755467	1078.89	FALSE
737	50	-0.243196	0.000979092	1106.95	FALSE
738	63	0.0470888	0.0106425	960.215	FALSE
739	72	0.0105476	-0.00409558	1090.02	FALSE
740	40	-0.230589	0.00321528	1161.97	FALSE
741	63	0.0701477	0.00298234	1028.48	FALSE
742	52	-0.171036	0.00874816	1052.72	FALSE
743	63	0.329087	0.00851524	900.144	FALSE
744	64	0.134063	0.0143737	1047.64	FALSE
745	41	0.0621258	-0.00403854	1125.58	FALSE
746	55	-0.123273	-0.00999231	1104.5	FALSE
747	50	-0.107954	-0.00510035	1101.05	FALSE
748	65	0.0796407	0.0233296	995.342	FALSE
749	46	-0.342141	-0.0147485	1060	FALSE
750	25	-0.0452322	-0.00331265	1136.45	FALSE
751	46	-0.12277	-0.0110422	1052.44	FALSE
752	64	-0.00958529	0.00410666	1091.3	FALSE
753	77	0.154328	-0.0311559	735.892	TRUE
754	48	-0.0323069	-0.00551331	1134.57	FALSE
755	59	-0.245811	0.00442371	1120.19	FALSE
756	51	0.0794721	-0.00100802	1075.72	FALSE
757	62	0.376737	0.0132828	699.671	TRUE
758	38	0.207507	-0.015326	1037.35	FALSE
759	18	0.143041	-0.00790325	1150.39	FALSE
760	62	-0.107438	-0.00695926	1100.36	FALSE
761	42	-0.122179	0.00629426	1145.92	FALSE
762	46	0.106883	0.0234207	1005.04	FALSE
763	37	-0.123306	0.00536167	1108.57	FALSE
764	34	0.0920954	0.00401035	1165.84	FALSE
765	21	0.169216	0.0142671	1058.39	FALSE
766	57	-0.181051	0.00417842	1059.01	FALSE
767	62	0.0905811	0.00188633	1049.66	FALSE
768	55	0.081184	0.0017233	1093.64	FALSE
769	53	0.0725181	0.00687961	1075.28	FALSE
770	53	-0.0385126	0.00591751	1110.88	FALSE
771	61	0.0431285	-0.00502119	1108.49	FALSE
772	51	-0.181765	-0.0111293	1103.06	FALSE
773	73	-0.00870736	-0.012847	1040.29	FALSE
774	47	-0.138943	-0.0027482	1140.09	FALSE
775	54	0.0786412	0.0100408	1076.75	FALSE
776	60	-0.206564	0.00201764	1103.29	FALSE
777	54	-0.0647627	-0.0129992	1078.67	FALSE
778	64	0.00951022	-0.000163461	1103.98	FALSE
779	63	0.0741313	0.0315553	966.643	FALSE
780	63	-0.252723	0.000664032	1121.59	FALSE
781	61	-0.150512	0.00341451	1090.36	FALSE
782	73	0.0955808	-0.00888809	1067	FALSE
783	66	-0.193457	-0.0167194	982.366	FALSE
784	67	-0.0253463	0.0025799	1076.52	FALSE
785	45	0.139157	-0.00158985	1109.9	FALSE
786	50	0.102483	-0.00360304	1133.63	FALSE
787	59	-0.127636	0.0162182	1054.02	FALSE
788	54	-0.0210249	-0.0106305	1093.83	FALSE
789	55	-0.159931	-0.00389846	1143.36	FALSE
790	52	0.0455296	-0.00591186	1077.39	FALSE
791	56	-0.0251235	0.00981664	1080.38	FALSE
792	49	0.0442384	0.0142347	1106.48	FALSE
793	64	0.0817186	0.0138787	999.933	FALSE
794	59	-0.144048	0.00257701	949.362	FALSE
795	57	-0.0202654	-0.0214532	993.384	FALSE
796	33	0.110198	0.00849444	1072.33	FALSE
797	73	0.109279	0.0290667	744.24	TRUE
798	58	0.0446423	0.00164711	1069.37	FALSE
799	76	-0.301507	-0.00936332	1069.78	FALSE
800	41	-0.213364	-0.00607641	1141.89	FALSE
801	51	-0.0407154	0.00703923	1108.73	FALSE
802	47	-0.0655447	-0.00512241	1131.68	FALSE
803	55	-0.141487	-0.0022965	1077.48	FALSE
804	55	-0.125875	0.00414457	1076.33	FALSE
805	52	0.00300296	-0.00792006	1125.04	FALSE
806	49	-0.0337714	-0.00266802	1125.86	FALSE
807	43	-0.0676533	0.00891906	1058.73	FALSE
808	50	-0.0351423	0.00764682	1116.08	FALSE
809	43	-0.0788946	-0.00686535	1142.54	FALSE
810	64	-0.272466	0.0083375	997.336	FALSE
811	63	-0.0948552	0.00448374	1109.06	FALSE
812	45	-0.284716	-0.00026638	1112.45	FALSE
813	62	-0.127023	-0.0148574	1076.32	FALSE
814	86	0.0273201	0.00668251	923.197	FALSE
815	73	0.0632753	-0.000560265	1093.79	FALSE
816	34	0.318491	0.011402	1036.75	FALSE
817	51	-0.285462	-0.00603338	1127.3	FALSE
818	64	0.118814	-0.00166304	1115.11	FALSE
819	58	-0.174001	-0.00544466	1102.52	FALSE
820	65	0.163705	0.0098115	1041.17	FALSE
821	63	-0.320975	-0.0167372	1067.89	FALSE
822	59	0.0128508	-0.0089074	1123.24	FALSE
823	74	-0.126221	0.0140344	1036.67	FALSE
824	22	-0.185474	0.00649399	1167	FALSE
825	49	-0.0481801	0.00961322	1101.99	FALSE
826	42	-0.111188	-0.00907493	1131.2	FALSE
827	52	-0.0898821	-0.0136132	1073.23	FALSE
828	65	-0.138191	0.00529554	1070.64	FALSE
829	45	-0.0263948	-0.00499294	1144.64	FALSE
830	25	-0.0521191	1.14965e-05	1139.19	FALSE
831	57	0.0452975	-0.0058373	1105.68	FALSE
832	41	-0.0551713	-0.0140444	1113.69	FALSE
833	43	-0.0338299	-0.00156889	1123.13	FALSE
834	46	0.113811	-0.00154849	1040.44	FALSE
835	63	-0.133735	0.015415	954.342	FALSE
836	61	-0.0591609	-0.0137114	1048.46	FALSE
837	58	0.195108	-0.00176114	1025.06	FALSE
838	60	0.284458	0.0203988	850.304	FALSE
839	62	0.0177213	0.0160909	922.938	FALSE
840	57	-0.0203387	-8.8463e-05	1089.63	FALSE
841	61	0.280313	0.0128239	1030.05	FALSE
842	59	0.272432	0.0261154	939.766	FALSE
843	50	-0.142299	0.0114659	1094.1	FALSE
844	48	0.0714411	0.00557567	1099.68	FALSE
845	62	-0.0612722	0.00559701	827.199	TRUE
846	42	-0.15243	-0.009331	1107.33	FALSE
847	39	-0.0819318	0.000944028	1122.04	FALSE
848	47	0.347747	0.0147383	984.09	FALSE
849	39	-0.194115	0.0079881	1148.37	FALSE
850	61	-0.140126	0.0009347	1119.07	FALSE
851	84	-0.0249757	-0.000513911	1078.4	FALSE
852	51	0.215162	-7.13045e-05	1117.03	FALSE
853	56	-0.151231	-0.0083697	1041.31	FALSE
854	20	0.114727	0.000468389	1130.72	FALSE
855	59	0.0627434	0.00127311	1085.23	FALSE
856	54	0.145454	0.0142732	1048.07	FALSE
857	55	-0.0702545	-0.00283306	1107.84	FALSE
858	74	-0.145842	0.0026821	1035.55	FALSE
859	60	-0.182208	-0.015482	1099.93	FALSE
860	43	0.113469	0.016573	1001.46	FALSE
861	58	-0.142662	-0.00956456	1107.07	FALSE
862	55	0.0853129	0.0169779	987.338	FALSE
863	34	-0.135155	0.00646574	1106.4	FALSE
864	47	-0.0420193	0.0025149	1079.55	FALSE
865	66	-0.125002	0.0155917	1067.24	FALSE
866	64	-0.108693	-0.00323733	1097.57	FALSE
867	63	0.257153	-0.00577876	1026.35	FALSE
868	56	0.054192	-0.00284791	1096.63	FALSE
869	62	-0.23549	-0.0010538	1087.97	FALSE
870	51	-0.214904	0.00946575	1070.08	FALSE
871	28	0.186499	-0.00172021	1105.01	FALSE
872	21	-0.344859	0.00275267	1176.43	FALSE
873	23	0.487749	0.0165347	1046.35	FALSE
874	30	-0.111145	-0.00224088	1134.5	FALSE
875	62	0.28917	0.0198815	986.274	FALSE
876	39	0.0809231	0.00390056	1097.24	FALSE
877	39	-0.0158227	-0.00249431	1063.15	FALSE
878		-0.103924	-0.00387409	1161.27	FALSE
879	40	-0.0709314	0.012045	1123.72	FALSE
880	61	0.0779518	0.00489082	1087.91	FALSE
881	51	-0.103167	-0.00394312	1130.58	FALSE
882	46	-0.181803	-0.00780388	1141.25	FALSE
883	39	0.127409	-0.0112877	1095.19	FALSE
884	49	-0.127188	-0.001178	1139.89	FALSE
885	49	0.133308	-0.0194171	961.285	FALSE
886	59	0.145405	0.0118331	1108.8	FALSE
887	40	-0.278482	-0.00150677	1136.04	FALSE
888	55	-0.0361147	0.00557226	1125.78	FALSE
889	47	-0.084802	0.00235197	1119.73	FALSE
890	62	-0.175912	-0.01796	1067.47	FALSE
891	52	-0.00277211	-0.00410347	1069.24	FALSE
892	70	0.0466958	0.00551402	1084.94	FALSE
893	77	-0.0912559	-0.00294175	1054.74	FALSE
894	46	-0.23058	0.00406814	1129	FALSE
895	64	-0.0988354	0.0189392	1023.25	FALSE
896	58	-0.0476774	0.00759821	1089.13	FALSE
897	35	0.0137219	-0.00955734	1141.02	FALSE
898	58	0.0351668	-0.00231832	1103.36	FALSE
899	77	0.429641	0.0201872	571.818	TRUE
900	60	0.0873035	0.0072326	1055.51	FALSE
901	64	-0.0306259	0.00376108	1077.45	FALSE
902	45	-0.0404956	0.00499945	1021.6	FALSE
903	39	-0.232604	0.00269101	1157.93	FALSE
904	51	-0.0996841	-0.00271317	1108.58	FALSE
905	71	-0.0766362	-0.0106086	810.215	TRUE
906	48	0.00917996	-0.00110631	1101.68	FALSE
907	57	0.120308	-0.0123471	1068.26	FALSE
908	44	0.106797	-0.010159	1146.7	FALSE
909	50	0.0335888	-0.00104655	1109.22	FALSE
910	56	0.104568	-0.00442415	1133.69	FALSE
911	46	-0.233822	-0.0166698	1021.37	FALSE
912	65	0.0796326	0.00389985	1015.19	FALSE
913	66	-0.0514035	-0.0197747	806.336	TRUE
914	46	-0.0618783	0.00214352	1144.24	FALSE
915	44	-0.0896474	0.00286642	1006.86	FALSE
916	70	-0.00125248	0.0090186	999.348	FALSE
917	52	-0.00156505	0.0218597	989.117	FALSE
918	86	0.189355	-0.0125353	843.115	FALSE
919	60	0.222528	-0.00519034	971.417	FALSE
920	44	-0.0638659	0.0166603	1057.23	FALSE
921	43	-0.067881	0.00703001	1109.27	FALSE
922	61	-0.0129505	0.0121681	944.13	FALSE
923	68	-0.0280963	-0.0112495	1066.31	FALSE
924	65	-0.27299	-0.0029234	1112.24	FALSE
925	59	-0.2854	-0.0125441	1087.71	FALSE
926	51	-0.193795	0.0109896	1021.87	FALSE
927	64	-0.0824322	0.00522184	1103.23	FALSE
928	44	-0.243022	0.00824046	1137.79	FALSE
929	60	-0.123729	0.00478789	1057.21	FALSE
930	51	0.0760381	-0.0159989	1072.65	FALSE
931	49	0.0500262	0.00948539	1112.18	FALSE
932	50	0.102695	0.0222545	1022.66	FALSE
933	28	0.165285	0.0139669	965.548	FALSE
934	41	-0.201465	0.000163373	1156.93	FALSE
935	40	0.0212855	0.0039489	1110.5	FALSE
936	34	-0.185864	0.0125292	1081.8	FALSE
937	28	-0.114172	-0.0143165	1107.84	FALSE
938	49	-0.316535	0.00823865	1094.77	FALSE
939	65	-0.0309463	-0.0129178	1039.37	FALSE
940	43	0.0811253	0.010985	1098.91	FALSE
941	36	-0.228249	-0.00602341	1171.49	FALSE
942	54	-0.133108	-0.0035808	1096.01	FALSE
943	47	-0.00921514	0.00999493	1058.1	FALSE
944	27	-0.0190762	0.00108527	1151.63	FALSE
945	42	0.105462	0.00834543	1098.01	FALSE
946	44	0.260401	0.0288685	926.253	FALSE
947	66	0.679991	0.0170349	543.212	TRUE
948	69	0.0154237	-0.00718559	1102.03	FALSE
949	53	0.233718	0.0177938	1026.12	FALSE
950	49	-0.0861957	0.00493618	1116.89	FALSE
951	72	-0.00739706	-0.00554953	1064.44	FALSE
952	63	0.476601	-0.0137897	820.262	TRUE
953	64	-0.280355	0.00627511	1047.14	FALSE
954	56	0.188984	0.00090463	1053.74	FALSE
955	35	0.122693	0.0115272	1128.08	FALSE
956	41	-0.0425793	0.014119	1123.7	FALSE
957	57	-0.302072	0.0110033	1095.88	FALSE
958	51	-0.0609224	0.00216319	1065.94	FALSE
959	35	0.0734988	0.00623748	1111.83	FALSE
960	65	-0.11382	0.0149056	1075.02	FALSE
961	36	-0.168965	0.00806253	1135.94	FALSE
962	35	-0.166758	0.00735105	1114.08	FALSE
963	71	-0.0617036	0.00916188	1040.81	FALSE
964	55	0.027289	0.0045377	1115.55	FALSE
965	54	0.302625	-0.0218318	929.195	FALSE
966	59	-0.128693	0.0157015	1101.54	FALSE
967	55	-0.0745889	-0.00805953	1113.6	FALSE
968	57	-0.0990361	-0.0106047	1131.56	FALSE
969	64	0.0842134	-0.00680544	1126.72	FALSE
970	58	0.163645	0.00463675	1116.38	FALSE
971	43	0.290396	0.0111123	949.43	FALSE
972	68	-0.0795783	0.0116521	1076.55	FALSE
973	37	-0.124664	-0.00871456	1128.01	FALSE
974	65	-0.0526568	0.00228971	1119.94	FALSE
975	63	-0.0633336	0.00525073	1060.56	FALSE
976	50	-0.0988705	0.00353995	1116.32	FALSE
977	53	-0.0557096	0.00294539	1090.6	FALSE
978	52	0.0672365	0.00499957	1088.16	FALSE
979	64	0.034216	-0.0120934	956.635	FALSE
980	64	-0.039893	0.00290023	1105.44	FALSE
981	58	0.272671	0.0238047	947.934	FALSE
982	39	0.100317	0.00773878	950.254	FALSE
983	51	0.385873	0.0124786	939.081	FALSE
984	53	-0.162228	-0.00899377	977.133	FALSE
985	53	0.032064	-0.00247465	1128.42	FALSE
986	33	-0.371193	-0.0124162	1085.71	FALSE
987	63	0.198656	0.0173972	1036.61	FALSE
988	61	0.158092	-0.0146131	908.534	FALSE
989	66	0.23732	-0.0147653	975.246	FALSE
990	49	0.14901	0.00591798	1091.98	FALSE
991	50	-0.260017	0.00964934	1120.88	FALSE
992	48	0.04652	-0.00119029	1116.5	FALSE
993	56	0.0860256	0.0111974	1075.74	FALSE
994	54	0.0169253	-0.00238201	1059.27	FALSE
995	24	0.0684555	-0.00139934	1157.92	FALSE
996	52	-0.00774496	-0.0192337	1088.27	FALSE
997	46	-0.224159	0.00235133	1059.12	FALSE
998	49	-0.137261	0.00478278	1135.59	FALSE
999	53	-0.207666	-0.00369335	1095.64	FALSE
1000	33	-0.0526997	-0.00619762	1131.3	FALSE
1001	41	0.167373	0.00429626	1078.06	FALSE
1002	66	0.274468	0.00374515	1098.79	FALSE
1003	59	0.232325	0.0250646	1039.22	FALSE
1004	39	0.0136485	0.0209146	1036.47	FALSE
1005	65	-0.101839	-0.0263756	949.203	FALSE
1006	64	0.0663501	0.0382908	829.782	TRUE
1007	57	0.074467	0.00141709	1094.46	FALSE
1008	56	0.0398635	0.00374943	1066.26	FALSE
1009	61	-0.190572	0.00343089	1110.44	FALSE
1010	46	-0.0186582	-0.0113491	1090.5	FALSE
1011	70	-0.209105	0.00495939	998.505	FALSE
1012	48	-0.164342	0.0171748	1042.51	FALSE
1013	53	-0.076399	-0.00504625	1104.69	FALSE
1014	46	-0.174224	0.000398024	1052.42	FALSE
1015	54	-0.165622	-0.0060816	1117.74	FALSE
1016	57	0.408663	0.0120815	630.43	TRUE
1017	49	-0.106229	-0.00227724	1140.33	FALSE
1018	59	-0.0781874	0.00344856	1065.16	FALSE
1019	35	-0.174956	0.00734302	1114.81	FALSE
1020	19	0.198284	-0.0062471	1160.62	FALSE
1021	64	0.295169	0.0082521	1029.12	FALSE
1022	60	-0.0908087	0.0137062	1105.99	FALSE
1023	52	0.11717	0.0060451	1117.65	FALSE
1024	54	0.0207829	0.0226982	886.004	FALSE
1025	63	-0.0594831	-0.00748801	1104.23	FALSE
1026	44	0.0504175	-0.0091116	1128.48	FALSE
1027	53	-0.0117634	0.0118696	1086.44	FALSE
1028	65	0.22633	-0.0220687	901.637	FALSE
1029	63	0.129309	-0.00523494	1012.65	FALSE
1030	51	0.0193688	0.00273718	557.758	TRUE
1031	64	-0.0605094	-0.00769447	1101.21	FALSE
1032	36	-0.128655	-0.00468363	1149.67	FALSE
1033	18	-0.143055	0.00743929	1193.26	FALSE
1034	65	-0.0337235	0.00977153	1096.01	FALSE
1035	54	-0.138429	0.000674033	1105.27	FALSE
1036	48	-0.00389805	0.0103714	1062.99	FALSE
1037	65	-0.0289394	-0.000143137	1102.61	FALSE
1038	48	0.0966795	0.00695086	1074.66	FALSE
1039	33	-0.266511	-0.000882319	1183.58	FALSE
1040	43	-0.118093	0.0214266	1006.44	FALSE
1041	38	0.000291068	-0.0171964	902.55	FALSE
1042	54	-0.0965961	-0.00429357	1093.22	FALSE
1043	70	0.0533922	0.00554169	1083.13	FALSE
1044	29	0.243003	0.00804506	1099.28	FALSE
1045	21	0.10902	0.00572641	1084.74	FALSE
1046	65	0.170432	0.0103568	1022.7	FALSE
1047	37	-0.167241	-0.00559744	1141.51	FALSE
1048	53	0.0525802	-0.0133364	1056.35	FALSE
1049	67	0.346657	-0.0224589	898.682	FALSE
1050	32	0.0662458	0.00197646	1138.87	FALSE
1051	58	0.0929173	0.00342331	1111.96	FALSE
1052	57	-0.121714	-0.00429584	1151.07	FALSE
1053	65	0.0953809	0.0097579	1080.07	FALSE
1054	61	0.352905	0.0155602	890.604	FALSE
1055	69	-0.0960959	-0.0167262	942.273	FALSE
1056	64	-0.108509	-0.00633581	1102.1	FALSE
1057	23	0.493291	0.0146689	1067.53	FALSE
1058	69	-0.0432314	0.0136371	790.79	TRUE
1059	38	-0.178404	-0.000876722	1140.77	FALSE
1060	50	-0.187887	-0.0134069	1068.57	FALSE
1061	47	0.266642	-0.0147151	1066.92	FALSE
1062	62	-0.0656387	-0.0122448	1095.45	FALSE
1063	58	0.0687919	0.0041845	1115.05	FALSE
1064	41	-0.00743036	-0.00102901	1151.68	FALSE
1065	61	0.156966	-0.0200429	1021.85	FALSE
1066	49	-0.169383	-0.00373126	1122.23	FALSE
1067	40	-0.079755	0.00453536	1071.02	FALSE
1068	50	-0.163844	0.000965592	1047.08	FALSE
1069	52	-0.191725	-0.00149499	1121.93	FALSE
1070	55	-0.0126167	0.0108239	1092.82	FALSE
1071	57	0.190547	-0.000382882	1021.51	FALSE
1072	59	0.305488	0.0319196	813.102	TRUE
1073	63	-0.05434	-0.00309413	1139.1	FALSE
1074	53	-0.127842	-0.00186621	1101.08	FALSE
1075	48	-0.185858	0.00206268	1086.89	FALSE
1076	23	-0.0890961	0.011514	1093.68	FALSE
1077	29	-0.0495337	0.000494147	1168.47	FALSE
1078	62	0.089833	-0.0116717	1074.93	FALSE
1079	61	-0.0149441	0.00265421	1081.81	FALSE
1080	44	-0.122358	-0.00907179	1153.95	FALSE
1081	59	-0.140963	0.0125616	1090.62	FALSE
1082	51	-0.28412	-0.011102	1108.79	FALSE
1083	63	-0.178557	0.00308271	1099.33	FALSE
1084	71	0.276643	0.0137968	990.887	FALSE
1085	39	-0.164713	-0.00950381	1100.49	FALSE
1086	55	-0.408421	-0.00691914	1127.22	FALSE
1087	57	-0.0549053	-0.01552	1084.15	FALSE
1088	61	0.351952	-0.00582883	888.408	FALSE
1089	31	-0.125758	0.0137025	1086.64	FALSE
1090	58	-0.0298102	-0.00882727	1070.09	FALSE
1091	61	-0.0935768	0.0111246	997.091	FALSE
1092	58	0.0836972	-0.00370104	1018.35	FALSE
1093	62	-0.0466589	-0.0121858	1093.48	FALSE
1094	63	-0.101426	-0.00115573	1091.04	FALSE
1095	64	0.0973867	0.0101764	1080.86	FALSE
1096	56	-0.0594498	-0.0105899	1103	FALSE
1097	54	0.160897	-0.0112957	1097.99	FALSE
1098	74	-0.00170877	0.00407029	955.312	FALSE
1099	62	-0.0782772	-0.0126548	1069.99	FALSE
1100	63	-0.21928	0.00548036	1106.13	FALSE
1101	64	-0.0140968	-0.00403084	1083.51	FALSE
1102	63	-0.024023	-0.013307	1098.11	FALSE
1103	58	0.179459	0.00288774	901.97	FALSE
1104	40	0.0592207	-0.00714938	1028.26	FALSE
1105	66	0.397623	0.0215597	893.979	FALSE
1106	25	0.115915	-0.00730563	1164.25	FALSE
1107	21	-0.0298595	0.00629649	1192.56	FALSE
1108	63	-0.181601	-0.0177616	878.384	FALSE
1109	23	-0.227583	0.00338586	1193.21	FALSE
1110	58	-0.0566286	0.0136672	1033.87	FALSE
1111	50	0.0437968	-0.00903406	1089.9	FALSE
1112	40	-0.24278	0.016372	1153.4	FALSE
1113	58	-0.119404	0.00740929	1075.91	FALSE
1114	65	0.115094	-0.0020933	1105.49	FALSE
1115	53	0.102078	-0.00519966	1009.33	FALSE
1116	68	0.0799421	-0.014744	1028.39	FALSE
1117	45	-0.203817	0.0022022	1141.59	FALSE
1118	57	0.146261	0.00139924	992.728	FALSE
1119	45	0.161008	-0.000233453	1126.68	FALSE
1120	61	-0.0983112	-0.00803285	1118.78	FALSE
1121	63	-0.0167268	0.012216	1062.18	FALSE
1122	48	-0.190232	0.00543219	1077.45	FALSE
1123	19	0.166804	0.00832873	1134.1	FALSE
1124	48	0.127499	-0.0141614	1078.94	FALSE
1125	36	-0.0841839	0.00695679	1154.01	FALSE
1126	21	0.285839	0.00180227	1168.85	FALSE
1127	29	0.272807	-0.0094369	1101.76	FALSE
1128	50	0.147647	-0.014708	1069.58	FALSE
1129	61	0.115994	-0.00405388	1088.86	FALSE
1130	26	0.0105396	0.00889039	1082.84	FALSE
1131	66	-0.0341506	0.0155865	1027.42	FALSE
1132	53	-0.000655627	-0.00654753	1130.81	FALSE
1133	49	0.00548225	0.00590407	1108.09	FALSE
1134	31	-0.0656445	-0.0039056	1154.87	FALSE
1135	63	0.00951911	-0.011006	1082.43	FALSE
1136	47	-0.18017	-0.00299504	1116.91	FALSE
1137	60	0.115721	0.00167742	1115.96	FALSE
1138	55	-0.20896	-0.0163474	1103.96	FALSE
1139	46	0.0197013	-0.00552736	1137.76	FALSE
1140	37	0.0239361	-0.00102463	1140.13	FALSE
1141	51	0.196702	0.0244168	968.977	FALSE
1142	21	0.243366	-0.00574424	1103.57	FALSE
1143	49	-0.301399	0.00170647	1089.65	FALSE
1144	60	0.043871	0.00198486	1000.51	FALSE
1145	37	0.179146	0.00143902	1105.53	FALSE
1146	21	0.0295317	0.00315846	1180.24	FALSE
1147	47	-0.305757	-0.00635842	1122.39	FALSE
1148	34	-0.114372	0.00477247	1161.35	FALSE
1149	61	0.203768	-0.0277332	835.073	TRUE
1150	63	0.153817	-0.00202011	966.363	FALSE
1151	57	0.0896879	-0.00666613	1007.74	FALSE
1152	59	-0.00708652	0.0124195	1079.25	FALSE
1153	58	0.310567	0.0129078	1014.63	FALSE
1154	61	0.293642	0.0159581	879.75	FALSE
1155	62	-0.00446907	-0.00658943	1025.4	FALSE
1156	25	-0.177469	-0.0106839	1187.17	FALSE
1157	61	-0.179586	-0.0111958	1073.82	FALSE
1158	48	-0.0843316	0.0061287	1115.26	FALSE
1159	46	-0.102555	0.0052654	1129.44	FALSE
1160	62	-0.0925507	0.0128052	1045.48	FALSE
1161	39	0.199001	0.0111087	1004.84	FALSE
1162	51	-0.132667	0.0137928	1077	FALSE
1163	65	0.17295	0.0166641	1012.74	FALSE
1164	47	0.0283516	0.00857129	1097.51	FALSE
1165	61	0.15547	-0.00405286	1043.63	FALSE
1166	51	0.113601	-0.00536915	1039.31	FALSE
1167	74	-0.0945348	0.00108632	1105.15	FALSE
1168	47	-0.271015	-0.00970283	1156.37	FALSE
1169	34	-0.207411	-0.000575423	1151.2	FALSE
1170	62	-0.349753	-0.00780428	1095.1	FALSE
1171	41	0.156896	-0.00631714	1124.85	FALSE
1172	57	-0.0963177	-0.00183882	1111.45	FALSE
1173	41	-0.0584733	0.00284254	1159.62	FALSE
1174	61	0.215804	0.0195309	830.259	TRUE
1175	44	-0.192679	-0.00128676	1136.58	FALSE
1176	60	-0.179482	0.00959776	1061.51	FALSE
1177	72	-0.13038	9.38598e-05	1096.82	FALSE
1178	32	-0.0436514	0.000297777	1145.21	FALSE
1179	41	-0.109115	0.00093701	1119.18	FALSE
1180	60	0.152049	0.00420568	1007.5	FALSE
1181	44	-0.0402989	0.00352344	1158.43	FALSE
1182	60	0.005543	0.00674318	1112.98	FALSE
1183	51	0.00348681	-0.00190801	1112.62	FALSE
1184	71	-0.0479122	-0.00546115	1085.18	FALSE
1185	25	-0.0983458	-0.00498504	1166.41	FALSE
1186	61	0.0232221	-0.00723108	1019.04	FALSE
1187	50	0.0408243	0.00621343	1050.19	FALSE
1188	36	0.161712	-0.00733027	1111.35	FALSE
1189	68	-0.0614069	-0.0097121	1035.74	FALSE
1190	58	-0.102873	-0.00376918	911.507	FALSE
1191	54	0.184319	0.0268402	1018.27	FALSE
1192	60	0.0804022	0.0282665	869.534	FALSE
1193	58	-0.25686	0.00225126	1051.03	FALSE
1194	61	-0.0903799	0.0174398	1075.82	FALSE
1195	62	-0.262112	0.00552754	1130.83	FALSE
1196	55	0.260433	-0.0172402	759.532	TRUE
1197	53	-0.0316901	-0.0113354	1088.96	FALSE
1198	42	-0.0253953	0.00460881	1108.75	FALSE
1199	52	0.105204	0.0223881	1012.37	FALSE
1200	52	-0.00677468	-0.0135722	978.918	FALSE
1201	48	-0.0304211	0.00224898	1092.76	FALSE
1202	56	0.0532744	-0.00192667	1141.04	FALSE
1203	47	-0.0957154	-0.00822131	1139.66	FALSE
1204	62	-0.0544798	0.000400201	965.403	FALSE
1205	72	0.0385441	0.006189	914.247	FALSE
1206	52	-0.0719119	-0.0192685	1050.48	FALSE
1207	59	0.0510774	0.00170136	1106.74	FALSE
1208	39	-0.145509	-0.00450515	1144.49	FALSE
1209	62	0.0597983	-0.0168413	1013.17	FALSE
1210	43	0.129781	0.0117047	1083.44	FALSE
1211	43	0.240918	-0.00767694	1084.38	FALSE
1212	64	-0.0911557	-0.0148315	1054.13	FALSE
1213	20	-0.123757	-0.00720358	1205.83	FALSE
1214	51	-0.104159	0.006088	1122.89	FALSE
1215	55	-0.0469513	-0.0173367	1084.1	FALSE
1216	37	-0.022646	-0.0145278	1127.97	FALSE
1217	53	-0.203127	0.00417433	1063.35	FALSE
1218	41	0.0663023	0.00833041	1091.45	FALSE
1219	48	-0.0976708	0.021689	1010.04	FALSE
1220	43	0.0518943	0.00244612	1114.8	FALSE
1221	70	0.335972	0.0118347	993.683	FALSE
1222	64	-0.239671	-0.00468686	1141.32	FALSE
1223	63	-0.0779288	0.00667762	1065.09	FALSE
1224	41	-0.312615	-0.00627536	1122.07	FALSE
1225	66	-0.276607	0.0171162	993.865	FALSE
1226	43	0.0111657	-0.00660766	1118.37	FALSE
1227	43	0.121584	-0.00700398	1034.84	FALSE
1228	62	-0.0432198	-0.00630005	1044.59	FALSE
1229	67	0.241081	0.000601784	906.106	FALSE
1230	66	0.114175	0.0114178	1056.57	FALSE
1231	62	-0.0614283	-0.00411514	1072.66	FALSE
1232	59	-0.0773783	0.00935086	996.569	FALSE
1233	40	-0.175911	0.000170943	1132.68	FALSE
1234	44	-0.00724362	-0.00567876	1067.81	FALSE
1235	46	-0.101462	0.000382868	1047.62	FALSE
1236	41	0.0266587	0.00388274	1059.14	FALSE
1237	59	-0.108639	-0.0130278	1100.87	FALSE
1238	47	-0.258577	0.00552242	1080.04	FALSE
1239	61	-0.0812364	0.00217044	1093.43	FALSE
1240	45	-0.00827249	-0.00520668	1145.8	FALSE
1241	44	0.0565677	-0.00904775	1126.22	FALSE
1242	58	0.120679	-0.00337946	1046	FALSE
1243	65	0.00516325	-0.0119602	1004.93	FALSE
1244	18	-0.159983	-0.000616237	1147.69	FALSE
1245	46	0.112854	0.00852906	1106.32	FALSE
1246	58	0.163353	0.00524894	992.413	FALSE
1247	55	0.131031	0.0101169	1026.3	FALSE
1248	50	-0.000552464	-0.00740355	1107.44	FALSE
1249	62	0.104279	-0.00465321	1093.33	FALSE
1250	39	-0.0582736	0.00615022	1149.79	FALSE
1251	55	-0.0545492	0.00278605	1117.07	FALSE
1252	58	0.156731	-0.00283138	1046.33	FALSE
1253	31	-0.0584213	0.00285134	1177.92	FALSE
1254	55	-0.138488	-0.00353619	1091.04	FALSE
1255	54	-0.0257644	-0.00455894	1115.94	FALSE
1256	74	0.0271549	0.00841902	1070.26	FALSE
1257	46	0.00976894	0.00650257	1066.11	FALSE
1258	36	-0.0888536	0.00119262	1113.45	FALSE
1259	56	-0.0880512	0.00814812	1104.37	FALSE
1260	45	-0.123385	-0.0156337	1108.7	FALSE
1261	71	-0.0135898	-0.00053084	1089.61	FALSE
1262	63	0.101385	0.0151204	989.892	FALSE
1263	45	-0.0149607	0.0128551	1011.32	FALSE
1264	37	0.037904	0.00255531	1108.32	FALSE
1265	51	0.156554	-0.0141416	1064.37	FALSE
1266	34	-0.00287182	-0.00749077	1158.49	FALSE
1267	35	-0.245137	0.000521475	1168.01	FALSE
1268	57	-0.297782	-0.00385066	1075.73	FALSE
1269	47	0.28926	-0.00212139	946.672	FALSE
1270	41	-0.127187	0.000506826	1171.74	FALSE
1271	41	-0.2795	-0.010927	1154.19	FALSE
1272	54	-0.0651986	0.0103652	1073.2	FALSE
1273	57	-0.225795	0.0159787	1106.22	FALSE
1274	37	-0.113281	0.00134988	1085.67	FALSE
1275	22	0.332658	0.00653983	1141.5	FALSE
1276	44	-0.0183689	-0.0128557	1093.66	FALSE
1277	50	-0.102888	-0.00861444	1054.22	FALSE
1278	43	0.045267	-0.00336643	1123.87	FALSE
1279	56	-0.176282	-0.00944327	1107.62	FALSE
1280	49	-0.0403482	0.00340118	1105.2	FALSE
1281	61	0.0374193	0.00447121	924.176	FALSE
1282	62	0.082259	0.00385884	974.229	FALSE
1283	32	0.130705	0.000246154	1117.11	FALSE
1284	63	-0.199409	0.0239092	866.268	FALSE
1285	58	-0.0765084	-0.00637193	1129.61	FALSE
1286	65	-0.068879	-0.00957247	986.478	FALSE
1287	42	-0.176362	0.00810925	1090.92	FALSE
1288	28	-0.024732	0.00181789	1167.38	FALSE
1289	62	0.0186214	-0.0182833	965.89	FALSE
1290	57	-0.227992	-0.0123804	1131.56	FALSE
1291	58	-0.073859	0.000882774	1087.26	FALSE
1292	43	0.0513201	0.00555684	1041.34	FALSE
1293	20	-0.22888	-0.00517575	1141.84	FALSE
1294	64	-0.0349068	-0.00384888	1125.44	FALSE
1295	63	-0.314424	0.0300476	965.549	FALSE
1296	55	-0.0514671	-0.013407	1107.7	FALSE
1297	18	0.000420797	-0.00726416	1079.64	FALSE
1298	57	0.0793022	-0.0037453	1062.64	FALSE
1299	53	0.0780725	-0.0047061	1070.69	FALSE
1300	60	-0.343141	-0.00427811	1095.94	FALSE
1301	57	-0.192435	0.0186913	1098.06	FALSE
1302	53	0.0292851	0.016089	812.103	TRUE
1303	46	-0.0115852	0.00647623	1127.6	FALSE
1304	64	0.238657	0.00751312	909.486	FALSE
1305	64	-0.153978	0.00842995	1036.99	FALSE
1306	38	-0.0372982	0.00612319	1097.71	FALSE
1307	56	-0.00543515	-0.00813217	1045.7	FALSE
1308	78	0.107092	-0.00788452	1039.07	FALSE
1309	77	0.156797	-0.00125301	1064.93	FALSE
1310	47	-0.171455	0.00507584	1111.98	FALSE
1311	71	-0.0275849	-0.0211138	1036.28	FALSE
1312	60	-0.164635	-0.00781157	737.622	TRUE
1313	56	-0.0292709	-0.000570346	1097.65	FALSE
1314	50	-0.0786774	0.000392345	1063.9	FALSE
1315	21	-0.0434303	0.00167436	1200.12	FALSE
1316	63	0.0211521	-0.00678193	1094.27	FALSE
1317	54	-0.207773	0.0159072	1017.39	FALSE
1318	45	-0.125966	-0.0142338	1105.02	FALSE
1319	45	-0.00300512	0.0144343	1004.44	FALSE
1320	64	-0.27805	0.00913926	1071.51	FALSE
1321	63	0.0547687	0.0036679	1066.84	FALSE
1322	69	0.0288465	-0.00176696	1114.1	FALSE
1323	52	-0.205423	-0.00267185	1118	FALSE
1324	52	-0.00759411	-0.0156612	1013.26	FALSE
1325	74	-0.0958634	-0.00660576	1028.55	FALSE
1326	60	0.0967691	0.00206808	1056.42	FALSE
1327	28	0.0980425	-0.0130753	1136.29	FALSE
1328	39	0.153079	0.000324417	954.344	FALSE
1329	34	-0.116558	-0.00137269	1137.05	FALSE
1330	60	0.0409344	0.0221977	1071.11	FALSE
1331	47	-0.126056	-0.00596869	1150.66	FALSE
1332	63	0.106824	0.00636258	1054.75	FALSE
1333	51	-0.0429993	-0.00800383	1083.74	FALSE
1334	38	0.0160289	-0.0152613	1105.49	FALSE
1335	55	-0.0275119	-0.00238683	1151.99	FALSE
1336	53	0.182793	-0.005127	1069.84	FALSE
1337	18	-0.0392134	-0.00306421	1195.2	FALSE
1338	52	0.199175	0.015616	933.366	FALSE
1339	48	-0.129094	0.00667557	1135.08	FALSE
1340	50	0.042972	0.00229444	1067.74	FALSE
1341	69	0.00497221	0.00843375	1081.45	FALSE
1342	43	0.0944462	0.00444655	917.494	FALSE
1343	62	-0.0746555	-0.00422571	1088.47	FALSE
1344	54	0.200364	-0.00816182	991.923	FALSE
1345	61	-0.157534	0.0107092	1111.75	FALSE
1346	47	0.200179	-0.00606117	920.448	FALSE
1347	41	-0.0514778	0.00500563	1101.44	FALSE
1348	40	0.0725972	-0.00401404	1107.52	FALSE
1349	42	-0.0914616	-0.0115058	1135.54	FALSE
1350	53	-0.101697	0.000110248	1095.25	FALSE
1351	68	-0.098014	-0.00998559	1132.03	FALSE
1352	65	-0.0322832	-0.000219637	1049.67	FALSE
1353	43	0.0617037	-0.0096608	1067.45	FALSE
1354	53	-0.0850204	0.00334849	1122.87	FALSE
1355	62	0.317257	0.0117563	992.41	FALSE
1356	60	0.160343	-0.000282873	1015.29	FALSE
1357	58	-0.0216961	0.00167977	1051.63	FALSE
1358	41	0.27592	-0.012487	1012.86	FALSE
1359	58	-0.00733401	-0.00201726	1073.47	FALSE
1360	48	0.135259	-0.0116642	1068.43	FALSE
1361	50	-0.0592952	-0.00145526	1130.53	FALSE
1362	46	-0.367609	-0.00413817	1146.96	FALSE
1363	75	0.358462	0.0122749	1055.35	FALSE
1364	52	-0.201868	0.00866112	1120.12	FALSE
1365	41	-0.0277363	0.00122282	1135.77	FALSE
1366	30	0.140055	0.00749979	1005.57	FALSE
1367	63	-0.272194	0.00353235	1103.32	FALSE
1368	42	-0.0828786	0.0111312	1073.79	FALSE
1369	56	-0.168304	0.00386666	1125.31	FALSE
1370	20	0.224931	0.0083085	912.686	FALSE
1371	71	0.131325	0.0254596	993.485	FALSE
1372	66	0.154798	-0.0107114	1056.84	FALSE
1373	37	0.10159	-0.0141788	1120.03	FALSE
1374	57	0.159681	0.000700291	1072.49	FALSE
1375	42	-0.145471	-0.00522951	1155.95	FALSE
1376	23	-0.38871	-0.00241438	1122.2	FALSE
1377	47	-0.0431157	-0.00292839	1087.98	FALSE
1378	52	0.599773	0.0298812	602.876	TRUE
1379	51	0.140422	0.00895797	1082.54	FALSE
1380	50	0.11451	0.0193662	904.772	FALSE
1381	63	-0.111914	0.00376075	1041.09	FALSE
1382	58	-0.0757631	0.004798	1126.2	FALSE
1383	37	-0.03149	-0.00490415	1133.53	FALSE
1384	51	-0.170911	-0.00420252	1053.03	FALSE
1385	63	0.0777501	0.00867088	1066.36	FALSE
1386	57	-0.0700307	0.0212124	1083.19	FALSE
1387	50	-0.103846	0.00109013	1077.97	FALSE
1388	57	-0.14585	8.7415e-05	1113.82	FALSE
1389	64	0.148125	-0.00272256	1042.96	FALSE
1390	34	0.188506	0.013007	944.32	FALSE
1391	41	0.0883194	-0.0110215	1119.71	FALSE
1392	49	0.163437	0.00761565	1059.22	FALSE
1393	63	-0.0721257	0.000110381	1093.15	FALSE
1394	52	0.0268396	-0.0198986	1061.45	FALSE
1395	45	-0.176066	-0.00525694	1104.52	FALSE
1396	68	0.319884	0.0131683	985.095	FALSE
1397	66	-0.00603655	-0.012949	1077.51	FALSE
1398	69	0.108708	0.0162451	1012.2	FALSE
1399	64	-0.0938167	0.00657076	932.856	FALSE
1400	63	-0.093867	0.000484814	1117.3	FALSE
1401	40	-0.0722109	-0.0080705	1119.59	FALSE
1402	20	-0.19973	0.00650204	1150.08	FALSE
1403	58	0.0254357	-0.00756395	1075.85	FALSE
1404	45	0.112438	0.0140335	1063.6	FALSE
1405	57	-0.209447	-0.0107494	1026.73	FALSE
1406	62	-0.281811	0.000766242	1088.77	FALSE
1407	56	-0.208068	-0.0214455	961.369	FALSE
1408	52	-0.156188	0.00917306	1130.59	FALSE
1409	41	0.0692428	-0.0134034	1086.52	FALSE
1410	62	0.158677	0.000532899	1080.96	FALSE
1411	58	-0.169083	-0.00578086	1089.9	FALSE
1412	47	-0.0141935	-0.012925	974.407	FALSE
1413	58	-0.0207734	0.0224574	1028.53	FALSE
1414	52	0.0663071	0.0136816	1033.25	FALSE
1415	65	0.0638708	0.0145038	1042.72	FALSE
1416	63	-0.10551	0.0214217	1040.93	FALSE
1417	26	-0.23885	0.00339499	1197.05	FALSE
1418	64	-0.0924686	0.0109151	1049.2	FALSE
1419	28	0.0876727	-0.0104818	1020.8	FALSE
1420	59	0.0707049	-0.00596804	1049	FALSE
1421	55	-0.183951	0.00303434	1113.81	FALSE
1422	62	-0.113539	0.0167603	1055.24	FALSE
1423	56	0.157086	0.0173558	940.182	FALSE
1424	60	-0.0144677	0.00704626	1072.69	FALSE
1425	32	0.0754713	0.00295358	1143.64	FALSE
1426	67	0.0887721	-0.0101874	1027.4	FALSE
1427	55	0.117586	0.00197061	1108.79	FALSE
1428	45	-0.0406503	-0.0108307	1008.25	FALSE
1429	22	0.0494432	-0.00367363	1193.72	FALSE
1430	59	0.16989	0.00304281	931.913	FALSE
1431	67	-0.147857	-0.0141102	1063.74	FALSE
1432	33	0.126983	-0.00449765	1119.67	FALSE
1433	87	0.764648	-0.0308943	621.789	TRUE
1434	51	0.0787185	0.00497199	1050.69	FALSE
1435	57	0.100005	-0.00813349	1007.01	FALSE
1436	59	-0.22197	-0.000216038	1095.26	FALSE
1437	57	0.00274507	0.007136	1051.6	FALSE
1438	56	0.20918	0.00281111	1073.82	FALSE
1439	52	-0.0387979	-0.00505927	1121.39	FALSE
1440	61	-0.199289	-0.00807967	1013.96	FALSE
1441	62	0.107334	-0.00256622	1045.94	FALSE
1442	62	-0.103296	0.00126644	1089.4	FALSE
1443	61	0.0709545	0.00439035	1064.53	FALSE
1444	24	0.043	-0.00661979	1149.94	FALSE
1445	49	0.0449324	-0.0016031	1062.38	FALSE
1446	65	0.4613	-0.0165176	926.796	FALSE
1447	74	0.335379	-0.00766467	817.406	TRUE
1448	28	0.0982946	-0.00687271	1110.8	FALSE
1449	62	0.105458	-0.0140887	723.838	TRUE
1450	55	0.013375	-0.00352611	1090.88	FALSE
1451	35	-0.0737756	-0.00516086	1131.66	FALSE
1452	47	-0.0859175	0.00340262	1067.29	FALSE
1453	58	-0.194382	-0.00739604	1090.13	FALSE
1454	52	-0.205072	-0.0132741	1109.29	FALSE
1455	38	0.116488	-0.00194902	1104.21	FALSE
1456	18	0.12513	-2.12224e-05	1219.19	FALSE
1457	55	0.127071	-0.0145186	1041.22	FALSE
1458	39	0.0134639	0.00726611	1125.17	FALSE
1459	62	0.0716299	0.00882817	1085.37	FALSE
1460	65	-0.0775193	0.0147426	1075.81	FALSE
1461	62	0.1022	0.0111569	964.471	FALSE
1462	42	-0.0101658	0.00762422	1130.04	FALSE
1463	51	0.181078	0.001959	1076.78	FALSE
1464	46	-0.0259979	-0.00653436	1108.04	FALSE
1465	41	-0.00628335	0.0123503	1102.02	FALSE
1466	48	-0.216567	0.007922	1126.39	FALSE
1467	68	-0.0616525	0.016956	1075.91	FALSE
1468	41	-0.306454	0.00878488	1135.17	FALSE
1469	61	0.0423077	-0.0240863	929.027	FALSE
1470	58	-0.140791	-0.00476664	1097.17	FALSE
1471	55	0.223612	-0.00898168	865.33	FALSE
1472	54	-0.252324	-0.00676978	1086.58	FALSE
1473	67	0.0497455	0.0165585	961.033	FALSE
1474	75	0.128211	-0.0137888	968.21	FALSE
1475	28	0.138518	0.00879507	925.588	FALSE
1476	67	-0.251155	0.0241141	840.021	FALSE
1477	58	-0.20996	0.0166429	1072.9	FALSE
1478	70	-0.221979	-0.0128415	958.101	FALSE
1479	65	-0.0805245	0.00919612	1039.1	FALSE
1480	28	-0.0312162	-0.013217	1156.17	FALSE
1481	39	0.174619	0.00852023	1094.88	FALSE
1482	66	-0.0414533	-0.0237429	831.243	TRUE
1483	53	-0.244696	-0.0130631	1116.33	FALSE
1484	53	0.0609664	0.0139692	1069.69	FALSE
1485	51	-0.015503	0.00344093	1110.34	FALSE
1486	44	0.0219988	-0.00560099	1094.59	FALSE
1487	34	0.0219376	0.0025111	1153.71	FALSE
1488	69	-0.0267434	-0.0173707	1028.12	FALSE
1489	59	0.0235781	-0.00706026	1091.2	FALSE
1490	74	-0.372558	-0.00513271	1057.67	FALSE
1491	22	0.2832	0.00715516	986.923	FALSE
1492	29	-0.208654	0.0025414	1150.5	FALSE
1493	53	-0.0671133	0.00609539	1052.56	FALSE
1494	64	0.0199561	0.0234383	1041.77	FALSE
1495	59	-0.00551373	-0.00602425	1095.51	FALSE
1496	39	-0.0149715	-0.00119048	1082.42	FALSE
1497	50	0.112318	-0.00825786	1114.94	FALSE
1498	38	-0.154562	-0.00239377	1131.22	FALSE
1499	50	-0.0788354	-0.00980531	1094.33	FALSE
1500	51	-0.145024	0.00253503	1130.56	FALSE
1501	34	0.106064	0.0128777	1018.15	FALSE
1502	51	-0.0876306	-0.00681614	1135.77	FALSE
1503	35	-0.13276	-0.00539538	1159.63	FALSE
1504	57	-0.0247728	0.00948814	903.918	FALSE
1505	62	-0.0237063	-0.0226795	889.783	FALSE
1506	49	-0.235957	-0.00490927	1080.44	FALSE
1507	29	0.00256511	-0.014348	1080.93	FALSE
1508	45	-0.0498293	-0.00711764	1098.84	FALSE
1509	40	-0.249754	-4.14316e-06	1147.65	FALSE
1510	48	0.106313	0.0230714	976.013	FALSE
1511	24	-0.0652593	-0.0020854	1183	FALSE
1512	45	0.0458458	0.00569438	1053.26	FALSE
1513	72	-0.35148	-0.00595149	1102.93	FALSE
1514	57	0.0552123	0.00476794	1050.87	FALSE
1515	67	-0.18042	-0.00681321	1113.9	FALSE
1516	54	-0.334634	0.00121064	1147.15	FALSE
1517	38	-0.109044	-0.00283265	1085.88	FALSE
1518	43	-0.0304581	-0.00703112	1135.16	FALSE
1519	29	0.0788677	0.00031358	1145.82	FALSE
1520	40	0.0731648	-0.00703386	1086.84	FALSE
1521	48	-0.0934552	-0.010385	1126.02	FALSE
1522	48	-0.147289	-0.0103237	1077.76	FALSE
1523	48	-0.180542	-0.00708387	1117.31	FALSE
1524	20	-0.210723	-0.00631826	1112.68	FALSE
1525	49	-0.142062	0.0124781	1074.93	FALSE
1526		-0.0663552	-0.000909978	1092.55	FALSE
1527	47	-0.105569	0.0108787	1093.15	FALSE
1528	57	0.0632853	0.0108081	1052.83	FALSE
1529	68	-0.145824	0.00085298	1051	FALSE
1530	56	-0.201855	0.0106871	1058.42	FALSE
1531	51	-0.0623233	-0.00348821	1117.11	FALSE
1532	39	-0.0159701	-0.00499772	1149.61	FALSE
1533	39	0.0493917	-0.00361813	1093.32	FALSE
1534	52	-0.0715553	-0.00169314	1149.23	FALSE
1535	34	-0.0893816	-0.00824686	1125.38	FALSE
1536	63	-0.0212575	-0.0132844	1067.77	FALSE
1537	44	-0.0939311	-0.0115355	1129.91	FALSE
1538	44	-0.0320556	-0.015403	1054.27	FALSE
1539	60	-0.151942	-0.00351723	1050.85	FALSE
1540	77	0.135288	0.0142452	1067.46	FALSE
1541	59	0.0187618	0.000946298	1058.51	FALSE
1542	62	-0.191259	-0.00400456	955.531	FALSE
1543	84	0.354437	-0.0120646	896.528	FALSE
1544	23	0.0483057	0.00458726	1000.94	FALSE
1545	37	0.058636	0.00145759	1141.51	FALSE
1546	45	0.00761537	-0.00665155	1099.32	FALSE
1547	22	-0.087265	0.00147663	1212.41	FALSE
1548	61	0.0401589	-0.00945001	1077.26	FALSE
1549	66	0.289995	0.0199241	1038.7	FALSE
1550	53	-0.314509	-0.0046373	1130.8	FALSE
1551	60	-0.136644	0.000434436	1074.4	FALSE
1552	38	-0.136809	0.00329674	1137.58	FALSE
1553	62	0.059555	0.0179461	1048.81	FALSE
1554	62	0.0850195	-0.00337283	979.611	FALSE
1555	32	-0.0381682	-0.0122925	1132.84	FALSE
1556	58	0.183487	0.0114208	1068.18	FALSE
1557	47	-0.132567	0.00381432	1108.56	FALSE
1558	50	0.0908788	-0.0131572	1117.37	FALSE
1559	57	-0.193624	0.0104057	1032.29	FALSE
1560	63	-0.0771582	0.0123616	1125.12	FALSE
1561	43	-0.117914	0.0070729	1076.46	FALSE
1562	47	-0.0804476	0.00133834	1142.98	FALSE
1563	55	0.180001	0.0163913	940.666	FALSE
1564	65	0.0111243	0.0138058	1088.78	FALSE
1565	46	0.0909475	-0.0101193	1076.74	FALSE
1566	57	-0.15296	0.00687726	1069.48	FALSE
1567	61	-0.192064	0.00446386	1121	FALSE
1568	25	0.0776635	-0.00109372	1153.48	FALSE
1569	41	-0.216257	-0.00738251	1120.06	FALSE
1570	36	0.035395	-0.00144623	1141.52	FALSE
1571	68	0.186778	0.00907446	853.513	FALSE
1572	46	-0.0861822	-0.0103071	1124.58	FALSE
1573	57	-0.124938	0.0172258	1050.89	FALSE
1574	55	0.0331279	0.00802653	1042.95	FALSE
1575	52	-0.170092	0.00387971	1133.6	FALSE
1576	65	-0.0234653	0.00568104	975.684	FALSE
1577	21	-0.0345937	-0.0100428	1190.45	FALSE
1578	36	-0.00919543	-0.00266859	1130.74	FALSE
1579	28	0.205074	0.0147014	1009.33	FALSE
1580	56	-0.137859	-0.0116368	1107.57	FALSE
1581	54	0.0210126	-0.0107843	1053.49	FALSE
1582	41	0.011885	0.00535794	1086.36	FALSE
1583	70	0.118739	-0.0100366	1004.42	FALSE
1584	62	-0.0195697	-0.0167577	1023.29	FALSE
1585	27	-0.0173757	-0.00163976	1126.65	FALSE
1586	52	0.0730828	0.0122966	1118.85	FALSE
1587	35	-0.479161	-0.00111213	1207.6	FALSE
1588	41	0.0188435	0.00251198	1111.75	FALSE
1589	46	-0.183422	-0.00503049	1162.29	FALSE
1590	23	0.036694	0.0209202	988.036	FALSE
1591	55	-0.0297644	0.00670678	1129.75	FALSE
1592	53	-0.0651263	-0.00370882	1102.49	FALSE
1593	45	-0.00629245	-0.000602476	1145.63	FALSE
1594	63	-0.109085	-0.00708361	1108.04	FALSE
1595	19	0.21723	0.00200825	1135.34	FALSE
1596	50	0.00993872	0.00200747	1125.89	FALSE
1597	51	-0.0602097	-0.00178694	1124.54	FALSE
1598	60	0.118729	0.000275273	1110.91	FALSE
1599	69	0.240149	0.0279803	914.923	FALSE
1600	73	0.0987248	0.00504621	995.814	FALSE
1601	34	-0.076395	0.0083535	1166.63	FALSE
1602	42	-0.160514	-0.005019	1116.3	FALSE
1603	60	0.0891634	0.00191673	1045.17	FALSE
1604	50	-0.0998183	-0.00759851	1094.72	FALSE
1605	26	0.0260216	0.00485421	1033.21	FALSE
1606	43	0.0437424	0.0162401	1019.86	FALSE
1607	62	-0.024794	-0.00398091	1041.45	FALSE
1608	52	-0.0614794	-0.00736959	1091.9	FALSE
1609	33	0.169548	-0.000579744	1043.25	FALSE
1610	55	-0.148874	-0.00259941	1024.53	FALSE
1611	38	0.0117195	-0.000429944	1153.1	FALSE
1612	65	-0.17166	-0.00153563	1083.85	FALSE
1613	64	-0.141773	0.00157212	1098.99	FALSE
1614	41	-0.142974	-0.00169305	1145.71	FALSE
1615	46	0.162119	0.0205694	1066.05	FALSE
1616	58	-0.128217	4.39011e-05	1137.47	FALSE
1617	71	0.0844386	0.0152815	984.171	FALSE
1618	36	0.0722645	-0.00212608	1111.21	FALSE
1619	62	0.543499	0.0151537	943.655	FALSE
1620	52	0.00747013	0.0113844	1094.59	FALSE
1621	49	0.0685486	0.00564048	1089.31	FALSE
1622	64	-0.12803	0.010978	1072.24	FALSE
1623	61	-0.033115	-0.0142644	1094.82	FALSE
1624	58	-0.141948	0.0140164	1086.88	FALSE
1625	38	-0.0906981	0.00527065	1113.15	FALSE
1626	61	-0.0473184	0.00614662	1098.56	FALSE
1627	63	0.187687	0.00413368	1059.18	FALSE
1628	37	0.14083	0.00404499	1081.06	FALSE
1629	74	-0.0162825	0.0101784	959.747	FALSE
1630	39	-0.0747966	0.00221072	1112.81	FALSE
1631	57	-0.186088	0.00479144	1120.74	FALSE
1632	60	0.275258	0.00301932	1091.49	FALSE
1633	39	-0.197436	-0.0180154	1078.67	FALSE
1634	69	0.186472	0.00173426	1060.86	FALSE
1635	25	-0.263679	0.00945343	1158.49	FALSE
1636	66	0.0858056	-0.00176676	797.766	TRUE
1637	40	-0.101143	0.0122057	1154.71	FALSE
1638	56	-0.00878669	-0.00866839	1077.78	FALSE
1639	60	-0.141932	0.00943454	1103.15	FALSE
1640	65	0.1689	-0.00791833	916.569	FALSE
1641	55	-0.124778	0.0144279	1075.03	FALSE
1642	41	-0.296452	-0.00622006	1114.4	FALSE
1643	45	-0.208036	0.00570694	991.944	FALSE
1644	68	-0.284151	-0.00514268	1035.51	FALSE
1645	57	0.226571	0.00161339	1017.36	FALSE
1646	50	-0.214697	-0.00360535	1112.1	FALSE
1647	51	0.0497041	-0.00161178	1028.68	FALSE
1648	55	0.0544948	-0.00429663	1027.72	FALSE
1649	50	0.00731796	0.00411208	1136.26	FALSE
1650	61	-0.0988965	-0.00491432	1093.53	FALSE
1651	65	0.0275089	-0.00494939	1071.61	FALSE
1652	44	-0.119426	0.00171496	1162.59	FALSE
1653	25	0.0768019	-0.00145651	1130.51	FALSE
1654	47	0.0524753	0.0101284	1058.72	FALSE
1655	61	0.195856	-0.00540508	958.787	FALSE
1656	67	-0.111852	0.000232042	1085.91	FALSE
1657	73	0.158982	-0.0154239	1050.2	FALSE
1658	45	0.0714281	-0.011728	1008.22	FALSE
1659	76	0.133929	0.0171939	1020.29	FALSE
1660	24	-0.086046	-0.0146984	1051.11	FALSE
1661	54	-0.0852669	0.0107544	1102.07	FALSE
1662	40	0.00622472	-0.0160407	1116.22	FALSE
1663	71	0.0993824	-0.000430291	990.583	FALSE
1664	43	-0.140879	0.00991612	1019.91	FALSE
1665	63	-0.078489	0.00613885	998.989	FALSE
1666	35	0.00648107	-0.000611541	1116.12	FALSE
1667	37	-0.0266688	-0.00527569	1066.49	FALSE
1668	35	-0.255172	0.00468852	1133.56	FALSE
1669	51	0.113761	0.00669494	1108.61	FALSE
1670	43	0.195759	0.000824121	1097.61	FALSE
1671	48	-0.140097	0.00679503	1136.47	FALSE
1672	53	0.0129584	-0.0152701	1024.75	FALSE
1673	59	-0.0479158	-0.0078502	1112.52	FALSE
1674	53	-0.153679	-0.00902774	1097.68	FALSE
1675	45	0.00253256	-0.00229459	1123.76	FALSE
1676	43	0.135387	0.0262086	1010.54	FALSE
1677	20	-0.00701938	-0.00473162	1201.53	FALSE
1678	63	-0.24699	-0.00175039	1119.14	FALSE
1679	54	0.0198851	0.0131747	1061.99	FALSE
1680	80	0.240729	-0.00377909	1015.45	FALSE
1681	52	0.0588773	-0.0233242	1038.11	FALSE
1682	62	0.302942	-0.01448	373.139	TRUE
1683	45	-0.0656451	-0.00242884	1143.75	FALSE
1684	66	-0.048466	0.0117911	1004.85	FALSE
1685	58	-0.147975	-0.0106868	1109.02	FALSE
1686	62	0.2575	0.0112914	873.925	FALSE
1687	49	0.424282	0.0289208	679.717	TRUE
1688	57	-0.0601931	-0.00999513	1091.28	FALSE
1689	58	-0.220813	-0.0048797	1091.61	FALSE
1690	39	0.101633	-0.00129554	1100.32	FALSE
1691	36	-0.382385	-0.00594412	1121.72	FALSE
1692	60	-0.124149	-0.00779413	1067.16	FALSE
1693	59	0.10604	-0.00630448	996.929	FALSE
1694	39	-0.146249	-0.00390793	1119.51	FALSE
1695	50	0.00444476	-0.00719031	1127.25	FALSE
1696	68	0.114129	-0.00538519	1091.43	FALSE
1697	46	-0.316247	-0.00694092	1115.61	FALSE
1698	45	0.103715	0.0013483	1063.64	FALSE
1699	62	-0.0719814	0.00533957	1066.53	FALSE
1700	61	0.190297	0.0074977	995.221	FALSE
1701	43	-0.316545	0.00194219	1156.14	FALSE
1702	61	0.0622207	0.00477227	1138.53	FALSE
1703	42	-0.143343	0.000532288	1124.58	FALSE
1704	37	-0.129619	0.00976364	1142.33	FALSE
1705	46	-0.0523543	-0.00805649	1080.71	FALSE
1706	48	0.0227431	0.00995697	1085.69	FALSE
1707	45	0.0117076	-0.00481815	1106.12	FALSE
1708	58	0.209264	0.0115946	1085.12	FALSE
1709	38	-0.0688467	0.000790116	1057.24	FALSE
1710	41	-0.111582	4.7693e-05	1114.3	FALSE
1711	59	-0.148505	0.00535145	1092.54	FALSE
1712	71	0.130056	-0.00460114	1040.39	FALSE
1713	54	0.121872	0.00912832	1082.61	FALSE
1714	54	-0.0720855	0.00362783	1095.16	FALSE
1715	64	-0.184554	-0.0149987	1081.92	FALSE
1716	57	-0.196719	-0.000399661	1137.76	FALSE
1717	79	-0.10561	-0.00498788	975.557	FALSE
1718	58	0.0488365	0.0085512	1077.71	FALSE
1719	65	0.204799	-0.0230284	858.085	FALSE
1720	32	-0.0840694	-0.0027734	1113.25	FALSE
1721	51	0.00141049	0.00174276	1106.19	FALSE
1722	67	0.000481823	0.00504648	1005.39	FALSE
1723	62	-0.169888	-0.0149949	1047.66	FALSE
1724	61	-0.00212455	-0.00384063	1108.1	FALSE
1725	38	-0.18007	0.00311747	1167.91	FALSE
1726	51	-0.215488	0.00546471	1100.9	FALSE
1727	59	-0.092626	-0.012392	1126.55	FALSE
1728	31	-0.0580987	-0.00190524	1141.53	FALSE
1729	36	-0.0611245	0.0147617	1030.49	FALSE
1730	60	0.0164862	-0.00144989	1067.45	FALSE
1731	33	0.0720667	-0.000585628	1163.93	FALSE
1732	23	-0.380792	0.00469582	1190.99	FALSE
1733	48	-0.25742	-0.0106296	1094.05	FALSE
1734	44	0.0351645	-0.00554048	1157.18	FALSE
1735	55	0.0342818	0.00247625	1102.22	FALSE
1736	62	-0.112542	-0.00270915	1132.86	FALSE
1737	61	-0.0979265	0.00162179	1088.52	FALSE
1738	59	-0.0172246	-0.00256604	1076.78	FALSE
1739	37	0.0120177	0.00348492	1103.79	FALSE
1740	67	-0.0243938	0.0193367	994.807	FALSE
1741	43	-0.130849	0.00493984	1158.51	FALSE
1742	53	-0.0283802	0.00346862	1113.27	FALSE
1743	63	-0.0811796	-0.00697508	1123.23	FALSE
1744	51	0.410121	-0.00431175	1032.58	FALSE
1745	55	0.0453836	0.00423424	1125.02	FALSE
1746	65	-0.102769	-0.0107086	1080.91	FALSE
1747	44	-0.075163	0.00916774	1051.25	FALSE
1748	50	-0.45931	-0.0114209	1157.48	FALSE
1749	54	-0.13691	0.00807936	1124.1	FALSE
1750	72	-0.135625	0.0183595	1074.6	FALSE
1751	51	-0.34043	-0.00446556	1134.98	FALSE
1752	65	-0.0312224	-0.00322846	1017.7	FALSE
1753	40	0.106516	0.00710587	1046.8	FALSE
1754	37	-0.0479528	0.0143135	1045.28	FALSE
1755	50	-0.0534961	0.0067013	1075.84	FALSE
1756	66	-0.0490748	0.00851513	1074	FALSE
1757	63	0.517061	-0.00642997	872.35	FALSE
1758	44	-0.175599	-0.00520631	926.696	FALSE
1759	61	-0.366856	-0.00994732	1119.04	FALSE
1760	51	0.127504	0.00417929	1020.37	FALSE
1761	54	-0.102	-0.00801714	1047.84	FALSE
1762	59	0.279872	-0.0174367	873.061	FALSE
1763	62	-0.0570064	-0.00764205	949.228	FALSE
1764	46	-0.123218	0.00526817	1110.42	FALSE
1765	57	0.0171777	0.00651491	1122.05	FALSE
1766	74	-0.076734	0.000405854	1082.49	FALSE
1767	21	-0.245854	-0.0017157	1175.23	FALSE
1768	63	0.156221	-0.00951954	961.722	FALSE
1769	42	-0.129143	-0.0106125	1088.21	FALSE
1770	63	-0.155284	-0.00791163	1123.02	FALSE
1771	45	-0.0513172	0.00518512	979.876	FALSE
1772	49	0.0101863	0.000151624	1138.27	FALSE
1773	50	0.139609	0.0130316	1107.31	FALSE
1774	59	-0.179335	0.00539104	1052.64	FALSE
1775	60	-0.0334597	-0.0107357	939.718	FALSE
1776	65	-0.276972	0.0243437	1003.49	FALSE
1777	68	0.196221	0.00729913	1042.83	FALSE
1778	58	-0.159079	-0.00399507	1128.16	FALSE
1779	63	0.0876512	0.0172786	999.285	FALSE
1780	34	-0.15542	0.0145598	1042.11	FALSE
1781	43	0.0814109	0.000495806	1093.22	FALSE
1782	66	-0.0868699	0.00190078	1017.82	FALSE
1783	49	0.0342392	-0.00302004	1126.79	FALSE
1784	28	-0.142929	-0.000477744	1188.01	FALSE
1785	50	-0.226507	-0.00451082	1161.49	FALSE
1786	55	-0.049145	-0.00432694	1089.25	FALSE
1787	58	-0.269387	-0.0060793	1110.68	FALSE
1788	67	-0.137305	-0.0194652	983.301	FALSE
1789	81	0.0148063	0.0112155	1028.06	FALSE
1790	83	0.18442	0.00222559	927.277	FALSE
1791	61	-0.248068	-0.0123034	1071.33	FALSE
1792	54	-0.0814356	-0.00443926	1084.19	FALSE
1793	53	-0.0338595	2.93054e-05	1112.05	FALSE
1794	34	-0.0848073	-0.00106	1135.91	FALSE
1795	56	-0.144398	0.00383621	1101.47	FALSE
1796	36	-0.0781327	-0.00381291	1145.36	FALSE
1797	59	-0.248478	-0.00741877	1095.98	FALSE
1798	60	0.14863	-0.00478568	1104.91	FALSE
1799	43	-0.271297	0.0132118	1064.22	FALSE
1800	64	0.177435	-0.00261148	1062.91	FALSE
1801	36	0.131555	-0.00705433	1176.6	FALSE
1802	25	0.147869	0.00732702	994.286	FALSE
1803	40	0.363352	-0.0219704	947.085	FALSE
1804	47	-0.0517439	-0.0120458	1013.47	FALSE
1805	46	-0.0595319	0.00302706	1094.58	FALSE
1806	30	-0.171446	0.00435261	1143.7	FALSE
1807	64	-0.00203794	-0.0104041	1101.53	FALSE
1808	33	-0.203233	-0.0107291	1132.24	FALSE
1809	54	-0.0275723	-0.00354773	1131.11	FALSE
1810	38	0.0632225	-0.00984312	1139.45	FALSE
1811	50	0.0334406	0.00829901	1113.86	FALSE
1812	62	-0.307136	-0.00934048	1052.48	FALSE
1813	69	-0.214286	-0.00314033	1076.1	FALSE
1814	63	-0.109282	0.00339732	1070.37	FALSE
1815	33	-0.0211307	0.0135455	1122.87	FALSE
1816	31	0.113815	-0.00408663	1106.47	FALSE
1817	59	0.0818054	-0.0074686	1015.85	FALSE
1818	58	-0.0147388	-0.00465576	1078.7	FALSE
1819	55	-0.243883	-0.00815129	1086.87	FALSE
1820	52	-0.189793	-0.0090619	1076.05	FALSE
1821	60	-0.189174	0.00923975	1091.49	FALSE
1822	76	-0.132547	0.0108735	1107.57	FALSE
1823	58	-0.299429	0.00519126	1052.69	FALSE
1824	51	0.0445655	0.00290391	1122.27	FALSE
1825	72	0.265468	0.00560754	949.591	FALSE
1826	54	0.0554126	0.00110117	1082.85	FALSE
1827	72	0.0724898	0.0146339	1033.79	FALSE
1828	59	-0.272391	-0.00594986	1136.63	FALSE
1829	56	-0.257136	-0.00132206	872.067	FALSE
1830	55	-0.155102	0.0106961	1092.09	FALSE
1831	56	-0.133759	-0.00977935	1052.12	FALSE
1832	38	-0.129598	-0.00664297	1162.87	FALSE
1833	61	0.028186	0.00179292	1111.44	FALSE
1834	57	-0.0489212	-0.0143711	1065.6	FALSE
1835	60	0.0281687	0.00490869	1124.28	FALSE
1836	44	0.594566	-0.0241822	819.832	TRUE
1837	34	-0.359031	0.00386693	1176.78	FALSE
1838	50	-0.111552	-0.00710909	1099.56	FALSE
1839	39	-0.0557074	-0.00387172	1078.6	FALSE
1840	57	-0.0334321	0.0104391	1099.74	FALSE
1841	65	0.263479	0.0149201	817.692	TRUE
1842	60	-0.216803	0.0119745	1099.77	FALSE
1843	37	-0.0370598	-0.00540892	1165.11	FALSE
1844	65	-0.0816471	-0.0043754	1030.91	FALSE
1845	62	-0.0769522	0.0114842	1077.52	FALSE
1846	46	0.275618	0.0293596	676.194	TRUE
1847	37	-0.233331	-0.0100325	1069.42	FALSE
1848	55	-0.114045	0.00174636	1120.48	FALSE
1849	60	0.0279354	0.0131419	1033.13	FALSE
1850	61	0.116491	0.0043357	1088.26	FALSE
1851	56	0.050122	0.0109981	1090.63	FALSE
1852	46	-0.050227	-0.0045234	1017.87	FALSE
1853	48	-0.185443	-0.00431298	1123.01	FALSE
1854	43	-0.0213374	-0.00214342	1138.65	FALSE
1855	46	-0.0942099	-0.0102429	1137.09	FALSE
1856	39	0.0107161	0.014929	1028.37	FALSE
1857	55	0.0992178	0.0019007	1120.29	FALSE
1858	53	-0.319773	0.00923154	1093.97	FALSE
1859	54	0.10929	-0.0228529	1059.51	FALSE
1860	53	-0.124333	0.00180487	1043.5	FALSE
1861	77	-0.168619	0.000189035	1109.38	FALSE
1862	39	-0.0185655	0.0104924	909.675	FALSE
1863	55	-0.0625461	-0.00709548	1099.59	FALSE
1864	49	0.188832	-0.00708448	1114.49	FALSE
1865	61	0.229032	0.0116572	989.341	FALSE
1866	32	-0.207536	-0.00495448	1184.94	FALSE
1867	40	-0.153308	-0.000781097	1153.71	FALSE
1868	54	-0.195027	0.00657695	1095.01	FALSE
1869	29	-0.102156	0.00730363	1150.02	FALSE
1870	55	0.245716	-0.00176029	1068.55	FALSE
1871	44	-0.041199	0.00853753	1118.75	FALSE
1872	53	-0.0582513	-0.00676544	1098.01	FALSE
1873	68	0.151917	-0.00380929	1032.08	FALSE
1874	46	0.0471304	-0.00100229	1085.36	FALSE
1875	44	-0.309027	-0.00102956	1156.26	FALSE
1876	68	0.133249	-0.0154118	982.698	FALSE
1877	50	-0.0444286	-0.0140916	992.395	FALSE
1878	40	-0.0287135	-0.00292637	1153.77	FALSE
1879	55	-0.209067	-0.00533381	1114.16	FALSE
1880	69	-0.135166	0.00689526	1125.95	FALSE
1881	45	-0.0118326	-0.018779	1079.08	FALSE
1882	61	0.194515	-0.00306327	909.201	FALSE
1883	48	-0.168215	-0.0159194	1047.62	FALSE
1884	59	-0.0563393	-0.00136509	1089.89	FALSE
1885	46	0.113419	0.0208349	1054.3	FALSE
1886	51	0.105487	-0.00343079	1070.42	FALSE
1887	28	-0.0443514	0.00828873	1133.27	FALSE
1888	60	0.0302427	-0.0105813	1135.82	FALSE
1889	67	0.0319682	0.00574957	1020.7	FALSE
1890	49	-0.0799614	0.00748512	1082.2	FALSE
1891	37	-0.277736	0.00322891	1146.83	FALSE
1892	64	-0.108699	-0.00895427	1115	FALSE
1893	63	-0.0689388	0.00967734	1105.12	FALSE
1894	54	0.154009	-0.00542674	1078.39	FALSE
1895	60	-0.0154953	0.0117199	1066.77	FALSE
1896	27	0.0475359	0.00295115	1125.4	FALSE
1897	81	0.257209	0.0243465	950.743	FALSE
1898	52	-0.0383583	0.000314284	1072.65	FALSE
1899	61	0.894576	0.0434396	-1122.14	TRUE
1900	66	0.345225	-0.0019449	1000.76	FALSE
1901	58	0.00407489	-0.0110526	1099.67	FALSE
1902	49	0.0131323	0.0248878	1018.53	FALSE
1903	27	-0.346171	-0.0107027	1129.32	FALSE
1904	23	0.225598	-0.00296219	1195.71	FALSE
1905	56	-0.0453508	0.00216061	1104.21	FALSE
1906	55	-0.143767	-0.00557207	1113.6	FALSE
1907	54	-0.162074	-0.0104963	1081.24	FALSE
1908	57	-0.10608	-0.0128018	1063.66	FALSE
1909	63	-0.483409	0.00466882	1129.11	FALSE
1910	51	0.188196	0.0119057	1048.06	FALSE
1911	49	-0.362008	0.0100146	1068.05	FALSE
1912	52	0.0398106	-0.0014849	1108.3	FALSE
1913	64	0.222655	0.0176635	1049.12	FALSE
1914	38	-0.0662939	-0.0140746	1119.75	FALSE
1915	42	-0.018516	0.0077746	1108.7	FALSE
1916	57	-0.177781	0.00139576	1119.52	FALSE
1917	51	0.0158148	-0.0167798	1085.76	FALSE
1918	69	0.420682	0.005049	-75.8675	TRUE
1919	37	-0.0358479	-0.00192927	1129.37	FALSE
1920	59	0.181158	0.0220411	998.138	FALSE
1921	71	0.0901644	-0.00249549	1089.74	FALSE
1922	25	-0.233371	-0.00394496	1169.69	FALSE
1923	79	0.117191	0.0199504	1003.83	FALSE
1924	59	-0.0871519	-0.00550808	1053.16	FALSE
1925	55	0.135317	-0.000795279	1120.86	FALSE
1926	55	0.139217	-0.00367723	1111.83	FALSE
1927	71	-0.0213061	0.0120876	895.714	FALSE
1928	55	-0.225133	-0.00600669	1050.45	FALSE
1929	31	-0.00191419	0.00753997	1107.15	FALSE
1930	66	0.148012	0.00801609	1119.91	FALSE
1931	24	-0.0225778	-0.0102794	1098.06	FALSE
1932	63	-0.0440895	0.0123107	1090.06	FALSE
1933	50	-0.0462478	-0.00258259	1054.91	FALSE
1934	63	-0.00252807	1.16274e-05	1078.44	FALSE
1935	60	0.0404881	0.00553425	1098.74	FALSE
1936	46	0.0140922	-0.00232839	1115.18	FALSE
1937	50	-0.132765	-0.00801707	1101.63	FALSE
1938	33	0.115587	0.0145093	1042.63	FALSE
1939	67	-0.101101	0.00336105	1093.25	FALSE
1940	57	-0.0621873	0.00986845	1034.88	FALSE
1941	45	0.131669	0.00487039	1116.74	FALSE
1942	43	0.131119	-0.01935	1011.58	FALSE
1943	65	0.143088	0.0165621	1038.01	FALSE
1944	64	0.0998544	0.0109479	947.454	FALSE
1945	55	-0.0069663	0.00940318	1099.37	FALSE
1946	49	-0.108376	0.00139534	1136.67	FALSE
1947	63	0.184546	0.00437088	1062.07	FALSE
1948	51	-0.113767	0.00335203	1123.74	FALSE
1949	19	0.344067	0.0068088	980.8	FALSE
1950	46	-0.078188	0.00377233	1052.38	FALSE
1951	43	0.0193766	0.00154207	1152.56	FALSE
1952	57	-0.183111	0.0114197	1073.52	FALSE
1953	48	-0.0664627	-0.001414	1076.31	FALSE
1954	52	-0.155709	-0.00592932	1037.12	FALSE
1955	64	-0.0473797	0.00346832	1078.32	FALSE
1956	43	0.0366311	0.0143572	956.723	FALSE
1957	32	0.0259408	0.000915676	1132.68	FALSE
1958	33	-0.192561	-0.00358966	1119.76	FALSE
1959	64	-0.318599	-0.000857419	1127.73	FALSE
1960	56	-0.143199	-0.00554201	948.161	FALSE
1961	65	0.0351132	0.0146187	1058.64	FALSE
1962	59	-0.207511	0.00681976	1028.32	FALSE
1963	48	0.159088	-0.00416152	1126.19	FALSE
1964	63	-0.0880377	-0.000926298	1105.25	FALSE
1965	50	-0.127176	0.0113235	945.144	FALSE
1966	40	-0.130502	-1.52974e-05	1116.05	FALSE
1967	41	-0.194331	0.00620074	1174.45	FALSE
1968	33	-0.107796	-0.00152017	1158.59	FALSE
1969	35	-0.102729	-0.00332095	1110.14	FALSE
1970	39	0.0550189	0.0153805	1082.95	FALSE
1971	66	-0.138716	0.000635882	990.113	FALSE
1972	22	-0.226723	0.00978198	1186.98	FALSE
1973	58	-0.0986176	0.00266533	1077.18	FALSE
1974	45	-0.0652161	0.00961551	1040.21	FALSE
1975	66	0.0977359	0.0155677	1018.13	FALSE
1976	51	-0.324223	-0.0100363	1132.39	FALSE
1977	58	-0.23013	0.014951	1037.1	FALSE
1978	65	0.124381	0.00676345	1077.26	FALSE
1979	59	-0.00171935	0.0115458	1028.96	FALSE
1980	30	-0.199451	-0.00895316	1138.68	FALSE
1981	65	-0.127894	-0.00266269	1098.33	FALSE
1982	61	-0.174565	0.000176475	1065.47	FALSE
1983	67	-0.181972	-0.00141767	1089.28	FALSE
1984	36	-0.136657	-0.0138743	1043.04	FALSE
1985	46	0.153525	0.0154297	1005.67	FALSE
1986	73	0.0336273	-0.0161343	1007.75	FALSE
1987	28	-0.0331462	-0.000790855	1182.39	FALSE
1988	60	0.0195622	-0.0212954	978.988	FALSE
1989	70	-0.270282	-0.00319366	1021.15	FALSE
1990	39	0.0407106	0.00600749	1141.94	FALSE
1991	41	-0.264739	-0.00918095	1067.75	FALSE
1992	51	-0.00594696	0.0176703	992.149	FALSE
1993	57	-0.273306	0.00848253	1080.38	FALSE
1994	56	0.556261	0.0180134	924.323	FALSE
1995	44	0.208088	-0.00408606	1024.06	FALSE
1996	51	0.0419429	-0.00557603	1105.91	FALSE
1997	59	-0.0511527	-0.00615618	1107.26	FALSE
[truncated: 2,452 more rows]
